# Supplementary material for: The Isoxazole Derivative of Usnic Acid Induces an ER Stress Response in Breast Cancer Cells That Leads to Paraptosis-like Cell Death
Source: Int J Mol Sci. 2022 Feb 4;23(3):1802. doi: 10.3390/ijms23031802 (PMC8837022; doi:10.3390/ijms23031802)
Supplement: Supplementary file 1 [file ijms-23-01802-s001.zip]

Archive with 1 entries (1 files):
- ijms-1553332-supplementary.xlsx
