# Supplementary material for: The Isoxazole Derivative of Usnic Acid Induces an ER Stress Response in Breast Cancer Cells That Leads to Paraptosis-like Cell Death
Source: Int J Mol Sci. 2022 Feb 4;23(3):1802. doi: 10.3390/ijms23031802 (PMC8837022; doi:10.3390/ijms23031802)
Supplement: Supplementary file 1 [file ijms-23-01802-s001.zip › ijms-1553332-supplementary.xlsx]

## Sheet: Table S1
Table S1. Differentially expressed genes in MCF-7 cells treated with 2b (3 µg/ml) for 6 h in comparison to untreated cells.
	ensembl_gene_id	gene_id	symbol	description	logFC	logCPM	F	PValue	FDR	updown
ENSG00000051108.15	ENSG00000051108	9709	HERPUD1	homocysteine inducible ER protein with ubiquitin like domain 1 [Source:HGNC Symbol;Acc:HGNC:13744]	4.76534455028772	8.89947599155156	2981.47926201065	1.52821057181932e-16	2.18999700123122e-12	up
ENSG00000044574.8	ENSG00000044574	3309	HSPA5	heat shock protein family A (Hsp70) member 5 [Source:HGNC Symbol;Acc:HGNC:5238]	3.32927075631384	12.0012090761746	2534.24526440893	4.30289085253775e-16	2.18999700123122e-12	up
ENSG00000175197.12	ENSG00000175197	1649	DDIT3	DNA damage inducible transcript 3 [Source:HGNC Symbol;Acc:HGNC:2726]	4.47831878199925	6.40184773552259	2510.40458465534	4.56979272705966e-16	2.18999700123122e-12	up
ENSG00000128590.5	ENSG00000128590	4189	DNAJB9	DnaJ heat shock protein family (Hsp40) member B9 [Source:HGNC Symbol;Acc:HGNC:6968]	4.01394521964942	7.5872856456304	2307.06249292963	7.82372795515664e-16	2.81204342028217e-12	up
ENSG00000150961.15	ENSG00000150961	9871	SEC24D	SEC24 homolog D, COPII coat complex component [Source:HGNC Symbol;Acc:HGNC:10706]	3.94929855164412	7.89637842252525	2026.4306514107	1.78554655044914e-15	4.64270704519988e-12	up
ENSG00000149428.19	ENSG00000149428	10525	HYOU1	hypoxia up-regulated 1 [Source:HGNC Symbol;Acc:HGNC:16931]	2.91450784905028	10.6222415488082	2000.56275381871	1.93755597629542e-15	4.64270704519988e-12	up
ENSG00000151135.10	ENSG00000151135	90488	TMEM263	transmembrane protein 263 [Source:HGNC Symbol;Acc:HGNC:28281]	3.03449512955722	7.61438730161418	1770.92862232424	4.20587034027021e-15	8.63825684029497e-12	up
ENSG00000135269.18	ENSG00000135269	26136	TES	testin LIM domain protein [Source:HGNC Symbol;Acc:HGNC:14620]	2.80423223025078	6.53615805000415	1471.0085141979	1.36643385288435e-14	2.36480128801394e-11	up
ENSG00000180535.3	ENSG00000180535	168620	BHLHA15	basic helix-loop-helix family member a15 [Source:HGNC Symbol;Acc:HGNC:22265]	7.43200935686557	3.83249645312799	1420.63634539416	1.70451098912961e-14	2.36480128801394e-11	up
ENSG00000162298.18	ENSG00000162298	84447	SYVN1	synoviolin 1 [Source:HGNC Symbol;Acc:HGNC:20738]	2.83258337967113	8.57913617257375	1419.65476889295	1.7120012692072e-14	2.36480128801394e-11	up
ENSG00000196517.11	ENSG00000196517	6536	SLC6A9	solute carrier family 6 member 9 [Source:HGNC Symbol;Acc:HGNC:11056]	3.61294391942063	6.03465104226306	1407.33360168527	1.80933533895481e-14	2.36480128801394e-11	up
ENSG00000113739.10	ENSG00000113739	8614	STC2	stanniocalcin 2 [Source:HGNC Symbol;Acc:HGNC:11374]	3.25537011633876	8.49748092093806	1280.22514176	3.29756577212697e-14	3.73009005010249e-11	up
ENSG00000168209.5	ENSG00000168209	54541	DDIT4	DNA damage inducible transcript 4 [Source:HGNC Symbol;Acc:HGNC:24944]	3.96670470103388	6.36463583312659	1275.67480224436	3.37282956467499e-14	3.73009005010249e-11	up
ENSG00000145050.16	ENSG00000145050	7873	MANF	mesencephalic astrocyte derived neurotrophic factor [Source:HGNC Symbol;Acc:HGNC:15461]	2.55649977823874	7.53395537169525	1257.66924713702	3.69078769019396e-14	3.79017533013704e-11	up
ENSG00000070540.13	ENSG00000070540	55062	WIPI1	WD repeat domain, phosphoinositide interacting 1 [Source:HGNC Symbol;Acc:HGNC:25471]	2.96954633234818	6.60561075976191	1158.71955380223	6.20231702354743e-14	5.58032432647667e-11	up
ENSG00000155660.11	ENSG00000155660	9601	PDIA4	protein disulfide isomerase family A member 4 [Source:HGNC Symbol;Acc:HGNC:30167]	2.13286916097989	10.5775433754705	1157.33726599501	6.24937279191934e-14	5.58032432647667e-11	up
ENSG00000128228.5	ENSG00000128228	23753	SDF2L1	stromal cell derived factor 2 like 1 [Source:HGNC Symbol;Acc:HGNC:10676]	2.57228724331705	7.53190231081992	1147.44543540418	6.59842203172451e-14	5.58032432647667e-11	up
ENSG00000198380.12	ENSG00000198380	2673	GFPT1	glutamine--fructose-6-phosphate transaminase 1 [Source:HGNC Symbol;Acc:HGNC:4241]	2.49125309265885	8.38083217475572	1122.60019598485	7.57922841126525e-14	6.05369815937558e-11	up
ENSG00000172216.5	ENSG00000172216	1051	CEBPB	CCAAT enhancer binding protein beta [Source:HGNC Symbol;Acc:HGNC:1834]	2.81461015709764	6.52337190741181	1102.39154136674	8.5027306326881e-14	6.43388201611352e-11	up
ENSG00000106080.10	ENSG00000106080	55033	FKBP14	FKBP prolyl isomerase 14 [Source:HGNC Symbol;Acc:HGNC:18625]	3.31067685695755	5.93096041868422	1061.10536993157	1.08255459070176e-13	7.5296496840931e-11	up
ENSG00000172071.12	ENSG00000172071	9451	EIF2AK3	eukaryotic translation initiation factor 2 alpha kinase 3 [Source:HGNC Symbol;Acc:HGNC:3255]	2.32818337841527	6.78433018041607	1051.98988516433	1.14327867278654e-13	7.5296496840931e-11	up
ENSG00000162772.17	ENSG00000162772	467	ATF3	activating transcription factor 3 [Source:HGNC Symbol;Acc:HGNC:785]	4.4765990858712	5.49482593688539	1050.6974388548	1.15220347116956e-13	7.5296496840931e-11	up
ENSG00000155304.6	ENSG00000155304	6782	HSPA13	heat shock protein family A (Hsp70) member 13 [Source:HGNC Symbol;Acc:HGNC:11375]	2.41218862742679	6.81156080415958	1015.66204764892	1.4278222320535e-13	8.92513053488397e-11	up
ENSG00000198855.7	ENSG00000198855	11153	FICD	FIC domain containing [Source:HGNC Symbol;Acc:HGNC:18416]	2.75663511630203	6.31701307378546	1003.81294347507	1.53778739187206e-13	9.21198722206025e-11	up
ENSG00000013375.16	ENSG00000013375	5238	PGM3	phosphoglucomutase 3 [Source:HGNC Symbol;Acc:HGNC:8907]	2.56056403078579	6.40789402411485	989.728828811857	1.68146884489448e-13	9.66979103321916e-11	up
ENSG00000151012.13	ENSG00000151012	23657	SLC7A11	solute carrier family 7 member 11 [Source:HGNC Symbol;Acc:HGNC:11059]	3.29026785847585	6.55994259604112	930.539476633631	2.48262390975696e-13	1.35635032019349e-10	up
ENSG00000128965.13	ENSG00000128965	79094	CHAC1	ChaC glutathione specific gamma-glutamylcyclotransferase 1 [Source:HGNC Symbol;Acc:HGNC:28680]	6.02906103900569	5.85561565147839	925.080616912201	2.57661591432597e-13	1.35635032019349e-10	up
ENSG00000176142.13	ENSG00000176142	55254	TMEM39A	transmembrane protein 39A [Source:HGNC Symbol;Acc:HGNC:25600]	2.24134860096523	7.13884167252222	918.915704982792	2.68775248226707e-13	1.35635032019349e-10	up
ENSG00000203930.11	ENSG00000203930	NA	LINC00632	long intergenic non-protein coding RNA 632 [Source:HGNC Symbol;Acc:HGNC:27865]	4.87711698563767	3.97681396963472	916.335311585832	2.7359086934417e-13	1.35635032019349e-10	up
ENSG00000125459.15	ENSG00000125459	55154	MSTO1	misato mitochondrial distribution and morphology regulator 1 [Source:HGNC Symbol;Acc:HGNC:29678]	2.32283927646755	7.12864613827603	909.365962090431	2.87104077153079e-13	1.3758984390766e-10	up
ENSG00000120742.11	ENSG00000120742	27230	SERP1	stress associated endoplasmic reticulum protein 1 [Source:HGNC Symbol;Acc:HGNC:10759]	1.96679208643081	9.50765348183898	895.806062282627	3.15670996169178e-13	1.40638846869871e-10	up
ENSG00000139514.13	ENSG00000139514	6541	SLC7A1	solute carrier family 7 member 1 [Source:HGNC Symbol;Acc:HGNC:11057]	2.01716092746588	9.37581219920472	892.988410108045	3.22011937377305e-13	1.40638846869871e-10	up
ENSG00000171867.16	ENSG00000171867	5621	PRNP	prion protein [Source:HGNC Symbol;Acc:HGNC:9449]	2.45065162486995	7.28659346771795	892.637037001588	3.22812961445764e-13	1.40638846869871e-10	up
ENSG00000116285.13	ENSG00000116285	54206	ERRFI1	ERBB receptor feedback inhibitor 1 [Source:HGNC Symbol;Acc:HGNC:18185]	2.84532375020526	6.55344749442401	873.436501041409	3.70303721397225e-13	1.56584017721409e-10	up
ENSG00000071537.14	ENSG00000071537	6400	SEL1L	SEL1L adaptor subunit of ERAD E3 ubiquitin ligase [Source:HGNC Symbol;Acc:HGNC:10717]	2.07448813306088	8.97080550370069	853.377027419119	4.28774179530765e-13	1.75915518312113e-10	up
ENSG00000166123.14	ENSG00000166123	84706	GPT2	glutamic--pyruvic transaminase 2 [Source:HGNC Symbol;Acc:HGNC:18062]	2.39560080060269	7.36357302236686	849.737644107882	4.40492359966339e-13	1.75915518312113e-10	up
ENSG00000138674.17	ENSG00000138674	22872	SEC31A	SEC31 homolog A, COPII coat complex component [Source:HGNC Symbol;Acc:HGNC:17052]	1.91609285118937	8.69544949828912	845.180433905298	4.55691778928442e-13	1.77067046098762e-10	up
ENSG00000134109.11	ENSG00000134109	9695	EDEM1	ER degradation enhancing alpha-mannosidase like protein 1 [Source:HGNC Symbol;Acc:HGNC:18967]	2.16479652551521	7.48783823452291	829.472627513719	5.12931690973245e-13	1.91959752172051e-10	up
ENSG00000102580.15	ENSG00000102580	5611	DNAJC3	DnaJ heat shock protein family (Hsp40) member C3 [Source:HGNC Symbol;Acc:HGNC:9439]	2.6171855647047	7.04641236715534	822.075033010369	5.42742846614966e-13	1.91959752172051e-10	up
ENSG00000155961.5	ENSG00000155961	116442	RAB39B	RAB39B, member RAS oncogene family [Source:HGNC Symbol;Acc:HGNC:16499]	3.68173610870967	4.50401720347148	821.972591207505	5.43169515945354e-13	1.91959752172051e-10	up
ENSG00000184205.14	ENSG00000184205	64061	TSPYL2	TSPY like 2 [Source:HGNC Symbol;Acc:HGNC:24358]	2.89733229685866	6.80130340752689	820.955587595711	5.47426433821665e-13	1.91959752172051e-10	up
ENSG00000070081.16	ENSG00000070081	4925	NUCB2	nucleobindin 2 [Source:HGNC Symbol;Acc:HGNC:8044]	2.14201636124665	7.0675385268224	817.822376776415	5.60785799239941e-13	1.91962319896968e-10	up
ENSG00000113615.13	ENSG00000113615	10802	SEC24A	SEC24 homolog A, COPII coat complex component [Source:HGNC Symbol;Acc:HGNC:10703]	1.95599029040043	7.56227127709744	804.200917726013	6.23425516428463e-13	2.08441596504465e-10	up
ENSG00000115902.11	ENSG00000115902	6509	SLC1A4	solute carrier family 1 member 4 [Source:HGNC Symbol;Acc:HGNC:10942]	2.44620554192026	6.15065351271333	797.993017413193	6.54633685491414e-13	2.1390155673432e-10	up
ENSG00000134294.14	ENSG00000134294	54407	SLC38A2	solute carrier family 38 member 2 [Source:HGNC Symbol;Acc:HGNC:13448]	2.08993081357795	8.17891971833646	791.110211689896	6.91368117084912e-13	2.20884431540662e-10	up
ENSG00000197608.11	ENSG00000197608	284371	ZNF841	zinc finger protein 841 [Source:HGNC Symbol;Acc:HGNC:27611]	2.49681552704344	5.39924867581111	782.398807890052	7.41332254841663e-13	2.25983738577969e-10	up
ENSG00000166598.15	ENSG00000166598	7184	HSP90B1	heat shock protein 90 beta family member 1 [Source:HGNC Symbol;Acc:HGNC:12028]	1.87821262421795	11.4364400685903	780.846134062437	7.50669753108011e-13	2.25983738577969e-10	up
ENSG00000125844.15	ENSG00000125844	6238	RRBP1	ribosome binding protein 1 [Source:HGNC Symbol;Acc:HGNC:10448]	1.98908603360624	9.24760103729398	780.218265301619	7.54484207535822e-13	2.25983738577969e-10	up
ENSG00000090520.11	ENSG00000090520	51726	DNAJB11	DnaJ heat shock protein family (Hsp40) member B11 [Source:HGNC Symbol;Acc:HGNC:14889]	1.82334725601532	7.78827577092068	776.087032918378	7.80148793484854e-13	2.28902024570036e-10	up
ENSG00000244405.8	ENSG00000244405	2119	ETV5	ETS variant transcription factor 5 [Source:HGNC Symbol;Acc:HGNC:3494]	2.71476567011702	5.2364605816517	758.982740406611	8.9772957665729e-13	2.58133162472037e-10	up
ENSG00000148396.18	ENSG00000148396	9919	SEC16A	SEC16 homolog A, endoplasmic reticulum export factor [Source:HGNC Symbol;Acc:HGNC:29006]	1.81982573953502	9.59292782319332	754.141603937112	9.34646687619109e-13	2.63478733880391e-10	up
ENSG00000101255.11	ENSG00000101255	57761	TRIB3	tribbles pseudokinase 3 [Source:HGNC Symbol;Acc:HGNC:16228]	2.17010314189451	7.59866560885106	743.977291852778	1.01802108122596e-12	2.81463251630492e-10	up
ENSG00000140105.18	ENSG00000140105	7453	WARS1	tryptophanyl-tRNA synthetase 1 [Source:HGNC Symbol;Acc:HGNC:12729]	1.7915143134248	8.82639424999576	731.786478398608	1.12961003166552e-12	3.06422706136891e-10	up
ENSG00000203761.5	ENSG00000203761	NA	MSTO2P	misato family member 2, pseudogene [Source:HGNC Symbol;Acc:HGNC:26329]	2.69165000907379	5.89940245834806	727.307975988228	1.17411159944025e-12	3.08659061219715e-10	up
ENSG00000100889.11	ENSG00000100889	5106	PCK2	phosphoenolpyruvate carboxykinase 2, mitochondrial [Source:HGNC Symbol;Acc:HGNC:8725]	2.45520428107853	7.14184215435212	726.652635207696	1.18079212402339e-12	3.08659061219715e-10	up
ENSG00000075420.13	ENSG00000075420	64778	FNDC3B	fibronectin type III domain containing 3B [Source:HGNC Symbol;Acc:HGNC:24670]	2.32095437104284	7.00071466238965	720.403781129873	1.24675021083057e-12	3.20080853234127e-10	up
ENSG00000173540.12	ENSG00000173540	29925	GMPPB	GDP-mannose pyrophosphorylase B [Source:HGNC Symbol;Acc:HGNC:22932]	2.21292070540765	6.26370867378157	711.943045316422	1.34296350356814e-12	3.38733092821038e-10	up
ENSG00000135842.17	ENSG00000135842	116496	NIBAN1	niban apoptosis regulator 1 [Source:HGNC Symbol;Acc:HGNC:16784]	5.36501588580596	7.76298807696962	709.23567121534	1.37554512042428e-12	3.40969175798965e-10	up
ENSG00000164294.14	ENSG00000164294	493869	GPX8	glutathione peroxidase 8 (putative) [Source:HGNC Symbol;Acc:HGNC:33100]	2.47150005127607	5.91947035984335	707.227492274868	1.40030339985457e-12	3.4122308440185e-10	up
ENSG00000164244.20	ENSG00000164244	133619	PRRC1	proline rich coiled-coil 1 [Source:HGNC Symbol;Acc:HGNC:28164]	1.80558903302314	7.83235902033583	701.547042098857	1.47317494355235e-12	3.47260325290207e-10	up
ENSG00000130733.10	ENSG00000130733	78992	YIPF2	Yip1 domain family member 2 [Source:HGNC Symbol;Acc:HGNC:28476]	2.01771202205996	7.40630084015466	701.467499560577	1.47422604947602e-12	3.47260325290207e-10	up
ENSG00000135069.14	ENSG00000135069	29968	PSAT1	phosphoserine aminotransferase 1 [Source:HGNC Symbol;Acc:HGNC:19129]	2.30093240487109	6.69427753423394	699.719845969595	1.49754052778694e-12	3.47260325290207e-10	up
ENSG00000198018.7	ENSG00000198018	57089	ENTPD7	ectonucleoside triphosphate diphosphohydrolase 7 [Source:HGNC Symbol;Acc:HGNC:19745]	2.16236803229016	5.98690184833862	696.803518177295	1.53740174200717e-12	3.50844838806938e-10	up
ENSG00000128165.9	ENSG00000128165	79924	ADM2	adrenomedullin 2 [Source:HGNC Symbol;Acc:HGNC:28898]	4.11907709974804	5.77330153090228	693.026766234322	1.59086062513366e-12	3.57371925117916e-10	up
ENSG00000167797.7	ENSG00000167797	10263	CDK2AP2	cyclin dependent kinase 2 associated protein 2 [Source:HGNC Symbol;Acc:HGNC:30833]	1.73700602891602	8.1021939742794	690.695622525183	1.62492974738185e-12	3.59409461201675e-10	up
ENSG00000180398.12	ENSG00000180398	90411	MCFD2	multiple coagulation factor deficiency 2 [Source:HGNC Symbol;Acc:HGNC:18451]	1.70861798160369	7.75674737167368	687.797887725424	1.6684622651933e-12	3.63446696767941e-10	up
ENSG00000070444.15	ENSG00000070444	4335	MNT	MAX network transcriptional repressor [Source:HGNC Symbol;Acc:HGNC:7188]	1.96098544895496	6.40873947781483	681.22990053852	1.77222142576799e-12	3.80286976690543e-10	up
ENSG00000070669.17	ENSG00000070669	440	ASNS	asparagine synthetase (glutamine-hydrolyzing) [Source:HGNC Symbol;Acc:HGNC:753]	3.80250019128977	3.20727060013935	669.798666372212	1.97114338626828e-12	4.16751889182046e-10	up
ENSG00000120889.13	ENSG00000120889	8795	TNFRSF10B	TNF receptor superfamily member 10b [Source:HGNC Symbol;Acc:HGNC:11905]	1.95167768818754	6.43797521416992	667.535494435373	2.01352407372209e-12	4.19542545042066e-10	up
ENSG00000106541.12	ENSG00000106541	10551	AGR2	anterior gradient 2, protein disulphide isomerase family member [Source:HGNC Symbol;Acc:HGNC:328]	3.20368478732158	7.57806790226191	660.048790354813	2.16142148074571e-12	4.3557196561442e-10	up
ENSG00000181982.18	ENSG00000181982	91050	CCDC149	coiled-coil domain containing 149 [Source:HGNC Symbol;Acc:HGNC:25405]	2.14288955531956	5.24521781701988	659.690744295245	2.16880347588769e-12	4.3557196561442e-10	up
ENSG00000112715.21	ENSG00000112715	7422	VEGFA	vascular endothelial growth factor A [Source:HGNC Symbol;Acc:HGNC:12680]	2.00349867359692	7.05533349194632	659.085718547708	2.18134391905392e-12	4.3557196561442e-10	up
ENSG00000066455.13	ENSG00000066455	9950	GOLGA5	golgin A5 [Source:HGNC Symbol;Acc:HGNC:4428]	1.73174606570983	7.56293796128119	655.395043377539	2.25968204997169e-12	4.4111041473087e-10	up
ENSG00000094975.14	ENSG00000094975	51430	SUCO	SUN domain containing ossification factor [Source:HGNC Symbol;Acc:HGNC:1240]	1.72165261741807	7.87055587075422	654.837920126556	2.27178797771657e-12	4.4111041473087e-10	up
ENSG00000168374.11	ENSG00000168374	378	ARF4	ADP ribosylation factor 4 [Source:HGNC Symbol;Acc:HGNC:655]	2.30621017629789	9.30622926803877	653.50190735201	2.30112548548482e-12	4.4111041473087e-10	up
ENSG00000102401.20	ENSG00000102401	51566	ARMCX3	armadillo repeat containing X-linked 3 [Source:HGNC Symbol;Acc:HGNC:24065]	2.58265699088059	6.34181978733179	647.605694811847	2.43594673618483e-12	4.60810608238544e-10	up
ENSG00000130766.5	ENSG00000130766	83667	SESN2	sestrin 2 [Source:HGNC Symbol;Acc:HGNC:20746]	3.14681572077851	6.41539274565497	642.553964206856	2.55876368067456e-12	4.7472451453284e-10	up
ENSG00000078177.14	ENSG00000078177	55728	N4BP2	NEDD4 binding protein 2 [Source:HGNC Symbol;Acc:HGNC:29851]	2.07678680263391	6.15079454307149	641.885802957591	2.57553816050369e-12	4.7472451453284e-10	up
ENSG00000197496.6	ENSG00000197496	81031	SLC2A10	solute carrier family 2 member 10 [Source:HGNC Symbol;Acc:HGNC:13444]	2.88920653001096	5.42711337062509	635.16784501353	2.75145697098542e-12	4.99196130976855e-10	up
ENSG00000113811.11	ENSG00000113811	58515	SELENOK	selenoprotein K [Source:HGNC Symbol;Acc:HGNC:30394]	1.83598225820955	6.29936847366293	634.206590202076	2.77774852042488e-12	4.99196130976855e-10	up
ENSG00000162236.11	ENSG00000162236	6811	STX5	syntaxin 5 [Source:HGNC Symbol;Acc:HGNC:11440]	1.85379252914902	6.11342273085739	630.726789090804	2.87538535903622e-12	5.10363151936589e-10	up
ENSG00000177951.17	ENSG00000177951	51272	BET1L	Bet1 golgi vesicular membrane trafficking protein like [Source:HGNC Symbol;Acc:HGNC:19348]	2.11239496909787	6.20788632768293	625.936023640618	3.01637172165283e-12	5.2885824685613e-10	up
ENSG00000147535.17	ENSG00000147535	84513	PLPP5	phospholipid phosphatase 5 [Source:HGNC Symbol;Acc:HGNC:25026]	2.02712967776556	5.98999045264818	616.761410390417	3.30930063333347e-12	5.73226689222112e-10	up
ENSG00000153879.9	ENSG00000153879	1054	CEBPG	CCAAT enhancer binding protein gamma [Source:HGNC Symbol;Acc:HGNC:1837]	2.06063838441437	6.98318121311323	615.479142292783	3.35280732314486e-12	5.73848939105401e-10	up
ENSG00000145817.17	ENSG00000145817	81555	YIPF5	Yip1 domain family member 5 [Source:HGNC Symbol;Acc:HGNC:24877]	1.6931357276255	7.27823624686081	613.505492124412	3.42107137348101e-12	5.78644036900429e-10	up
ENSG00000068912.14	ENSG00000068912	27248	ERLEC1	endoplasmic reticulum lectin 1 [Source:HGNC Symbol;Acc:HGNC:25222]	1.7582856967126	7.25560140797558	606.687173097339	3.66958345076513e-12	6.13460479902910e-10	up
ENSG00000115806.13	ENSG00000115806	26003	GORASP2	golgi reassembly stacking protein 2 [Source:HGNC Symbol;Acc:HGNC:17500]	1.74184867125283	8.42898870088376	604.368639003447	3.75880020456913e-12	6.21152534955062e-10	up
ENSG00000031698.13	ENSG00000031698	6301	SARS1	seryl-tRNA synthetase 1 [Source:HGNC Symbol;Acc:HGNC:10537]	1.5764102333921	8.56858932558804	602.381338908255	3.83727197232056e-12	6.26914308477871e-10	up
ENSG00000152409.9	ENSG00000152409	133746	JMY	junction mediating and regulatory protein, p53 cofactor [Source:HGNC Symbol;Acc:HGNC:28916]	2.28939837985006	6.42693465822851	591.15077057109	4.31801812342643e-12	6.97529736634852e-10	up
ENSG00000179218.13	ENSG00000179218	811	CALR	calreticulin [Source:HGNC Symbol;Acc:HGNC:1455]	1.47068992826145	11.330940364149	589.787856059755	4.38097053853184e-12	6.99835704805247e-10	up
ENSG00000123358.20	ENSG00000123358	3164	NR4A1	nuclear receptor subfamily 4 group A member 1 [Source:HGNC Symbol;Acc:HGNC:7980]	3.63226793468658	5.34296084843703	584.904485009892	4.61541048914774e-12	7.29184138488759e-10	up
ENSG00000198961.10	ENSG00000198961	9867	PJA2	praja ring finger ubiquitin ligase 2 [Source:HGNC Symbol;Acc:HGNC:17481]	1.78376586048953	7.60331139091013	581.043277532419	4.81108437739167e-12	7.51836522758262e-10	up
ENSG00000112473.18	ENSG00000112473	7922	SLC39A7	solute carrier family 39 member 7 [Source:HGNC Symbol;Acc:HGNC:4927]	1.63780864520715	9.36718084707783	573.000700095645	5.25029300506011e-12	8.11650134771497e-10	up
ENSG00000119777.20	ENSG00000119777	54867	TMEM214	transmembrane protein 214 [Source:HGNC Symbol;Acc:HGNC:25983]	1.66938204967071	7.5901244492774	567.178561786648	5.59726959967325e-12	8.53375327767191e-10	up
ENSG00000140941.13	ENSG00000140941	81631	MAP1LC3B	microtubule associated protein 1 light chain 3 beta [Source:HGNC Symbol;Acc:HGNC:13352]	2.18259414022309	8.01267030309659	565.651415311393	5.69262413200607e-12	8.53375327767191e-10	up
ENSG00000150527.17	ENSG00000150527	4253	MIA2	MIA SH3 domain ER export factor 2 [Source:HGNC Symbol;Acc:HGNC:18432]	1.7407050200999	6.63144839866409	565.561919176643	5.69827025566184e-12	8.53375327767191e-10	up
ENSG00000138073.14	ENSG00000138073	10113	PREB	prolactin regulatory element binding [Source:HGNC Symbol;Acc:HGNC:9356]	1.77601169509237	7.49452550449415	559.763408410604	6.07828057400132e-12	8.946559102087e-10	up
ENSG00000144747.17	ENSG00000144747	7110	TMF1	TATA element modulatory factor 1 [Source:HGNC Symbol;Acc:HGNC:11870]	1.76691261156545	6.59047478533579	559.468597397155	6.09837095363794e-12	8.946559102087e-10	up
ENSG00000182158.15	ENSG00000182158	64764	CREB3L2	cAMP responsive element binding protein 3 like 2 [Source:HGNC Symbol;Acc:HGNC:23720]	2.09844864851166	6.52616644952424	553.144976350887	6.54836238028622e-12	9.50967736781565e-10	up
ENSG00000100196.11	ENSG00000100196	11015	KDELR3	KDEL endoplasmic reticulum protein retention receptor 3 [Source:HGNC Symbol;Acc:HGNC:6306]	2.82059267418639	5.59472154736323	549.073885925161	6.85838132453736e-12	9.86029483028737e-10	up
ENSG00000104635.14	ENSG00000104635	23516	SLC39A14	solute carrier family 39 member 14 [Source:HGNC Symbol;Acc:HGNC:20858]	1.74341525973211	6.78174036677833	543.027685729572	7.35067899458095e-12	1.04634368222862e-09	up
ENSG00000242247.11	ENSG00000242247	26286	ARFGAP3	ADP ribosylation factor GTPase activating protein 3 [Source:HGNC Symbol;Acc:HGNC:661]	2.6347565225308	5.66969553510511	538.458387490418	7.74992993756298e-12	1.09144662545674e-09	up
ENSG00000131871.15	ENSG00000131871	55829	SELENOS	selenoprotein S [Source:HGNC Symbol;Acc:HGNC:30396]	1.57957832749397	7.66524265407302	537.398690575046	7.84607073675908e-12	1.09144662545674e-09	up
ENSG00000005700.15	ENSG00000005700	25998	IBTK	inhibitor of Bruton tyrosine kinase [Source:HGNC Symbol;Acc:HGNC:17853]	1.51998029460881	7.37776315909734	536.862076132265	7.8952805903527e-12	1.09144662545674e-09	up
ENSG00000128272.14	ENSG00000128272	468	ATF4	activating transcription factor 4 [Source:HGNC Symbol;Acc:HGNC:786]	1.62448092585076	8.79720873006369	528.4380744595	8.71657465780374e-12	1.19350660814518e-09	up
ENSG00000090615.15	ENSG00000090615	2802	GOLGA3	golgin A3 [Source:HGNC Symbol;Acc:HGNC:4426]	1.48710400681539	8.26598221323268	524.510268148334	9.13302475504515e-12	1.23873110286117e-09	up
ENSG00000163818.17	ENSG00000163818	54585	LZTFL1	leucine zipper transcription factor like 1 [Source:HGNC Symbol;Acc:HGNC:6741]	2.3804437653886	5.07343515818666	517.808076839518	9.89795129625624e-12	1.32206551639274e-09	up
ENSG00000136152.15	ENSG00000136152	83548	COG3	component of oligomeric golgi complex 3 [Source:HGNC Symbol;Acc:HGNC:18619]	1.6428125864754	6.99824727385084	517.529175541199	9.93135395217469e-12	1.32206551639274e-09	up
ENSG00000140743.8	ENSG00000140743	1039	CDR2	cerebellar degeneration related protein 2 [Source:HGNC Symbol;Acc:HGNC:1799]	1.77972750610401	6.71027748043089	516.057120616081	1.01098292487589e-11	1.33347720283859e-09	up
ENSG00000144591.18	ENSG00000144591	29926	GMPPA	GDP-mannose pyrophosphorylase A [Source:HGNC Symbol;Acc:HGNC:22923]	1.8161612781678	6.78283712419904	510.296666813993	1.08448272356706e-11	1.41534075017071e-09	up
ENSG00000074695.6	ENSG00000074695	3998	LMAN1	lectin, mannose binding 1 [Source:HGNC Symbol;Acc:HGNC:6631]	1.38601059560745	8.75069029509828	509.67805401161	1.09273717235132e-11	1.41534075017071e-09	up
ENSG00000138709.19	ENSG00000138709	55132	LARP1B	La ribonucleoprotein 1B [Source:HGNC Symbol;Acc:HGNC:24704]	1.845642962868	5.69092365655952	507.297476479936	1.12518738080419e-11	1.44143666362677e-09	up
ENSG00000128595.17	ENSG00000128595	813	CALU	calumenin [Source:HGNC Symbol;Acc:HGNC:1458]	1.47696602672566	9.10900062541666	506.427241118404	1.13732689348341e-11	1.44143666362677e-09	up
ENSG00000182199.11	ENSG00000182199	6472	SHMT2	serine hydroxymethyltransferase 2 [Source:HGNC Symbol;Acc:HGNC:10852]	1.65807115579326	8.63205648293596	506.026858950308	1.14296292448669e-11	1.44143666362677e-09	up
ENSG00000181789.14	ENSG00000181789	22820	COPG1	coatomer protein complex subunit gamma 1 [Source:HGNC Symbol;Acc:HGNC:2236]	1.55439191358926	9.58182220929999	503.877367835214	1.17377831247552e-11	1.46742702595309e-09	up
ENSG00000143515.17	ENSG00000143515	57198	ATP8B2	ATPase phospholipid transporting 8B2 [Source:HGNC Symbol;Acc:HGNC:13534]	2.11581142569805	6.83523120743445	501.668771740812	1.20644626771842e-11	1.49526534405066e-09	up
ENSG00000106105.14	ENSG00000106105	2617	GARS1	glycyl-tRNA synthetase 1 [Source:HGNC Symbol;Acc:HGNC:4162]	1.77019014992674	8.72324967659649	500.166812987885	1.22926301680016e-11	1.51052259765264e-09	up
ENSG00000184164.14	ENSG00000184164	79174	CRELD2	cysteine rich with EGF like domains 2 [Source:HGNC Symbol;Acc:HGNC:28150]	1.78567184287377	7.27491880091118	497.864649157402	1.26521166195783e-11	1.54152102237015e-09	up
ENSG00000131711.15	ENSG00000131711	4131	MAP1B	microtubule associated protein 1B [Source:HGNC Symbol;Acc:HGNC:6836]	3.7272943276531	5.58777802914455	491.981893826585	1.36273115078362e-11	1.64638535754758e-09	up
ENSG00000175224.16	ENSG00000175224	9776	ATG13	autophagy related 13 [Source:HGNC Symbol;Acc:HGNC:29091]	1.49640161301235	7.70904496247786	485.633298042227	1.47786879091978e-11	1.77060996725448e-09	up
ENSG00000119508.18	ENSG00000119508	8013	NR4A3	nuclear receptor subfamily 4 group A member 3 [Source:HGNC Symbol;Acc:HGNC:7982]	3.79482866215194	3.49812414901894	483.785953317608	1.51345836008302e-11	1.79826370602591e-09	up
ENSG00000090861.15	ENSG00000090861	16	AARS1	alanyl-tRNA synthetase 1 [Source:HGNC Symbol;Acc:HGNC:20]	1.49801087230487	9.29919987091982	482.615681453738	1.53651666360635e-11	1.80815916859721e-09	up
ENSG00000139793.18	ENSG00000139793	10150	MBNL2	muscleblind like splicing regulator 2 [Source:HGNC Symbol;Acc:HGNC:16746]	2.2419433639578	5.29740537810026	482.093310356209	1.54694009694273e-11	1.80815916859721e-09	up
ENSG00000120738.8	ENSG00000120738	1958	EGR1	early growth response 1 [Source:HGNC Symbol;Acc:HGNC:3238]	4.02414008741777	7.18070650205992	481.027871445781	1.5684544576306e-11	1.81852175301252e-09	up
ENSG00000124788.18	ENSG00000124788	6310	ATXN1	ataxin 1 [Source:HGNC Symbol;Acc:HGNC:10548]	2.17943069440378	5.6786004645729	477.636382601619	1.63927822399313e-11	1.85894725715972e-09	up
ENSG00000179178.11	ENSG00000179178	128218	TMEM125	transmembrane protein 125 [Source:HGNC Symbol;Acc:HGNC:28275]	2.16249201501739	5.34721714193365	477.515203011851	1.64187641441279e-11	1.85894725715972e-09	up
ENSG00000104413.17	ENSG00000104413	54845	ESRP1	epithelial splicing regulatory protein 1 [Source:HGNC Symbol;Acc:HGNC:25966]	1.41550675950157	8.68358821922954	477.504271822844	1.64211102218324e-11	1.85894725715972e-09	up
ENSG00000134285.11	ENSG00000134285	51303	FKBP11	FKBP prolyl isomerase 11 [Source:HGNC Symbol;Acc:HGNC:18624]	1.92417415421581	6.34732930540635	475.961560758184	1.67561326535046e-11	1.87650389025308e-09	up
ENSG00000110619.17	ENSG00000110619	833	CARS1	cysteinyl-tRNA synthetase 1 [Source:HGNC Symbol;Acc:HGNC:1493]	1.5306268685683	6.70140589328955	475.593436134759	1.68372401643353e-11	1.87650389025308e-09	up
ENSG00000086619.13	ENSG00000086619	56605	ERO1B	endoplasmic reticulum oxidoreductase 1 beta [Source:HGNC Symbol;Acc:HGNC:14355]	4.54892543846464	3.33787938886388	473.331886337796	1.73455973417787e-11	1.91828963832886e-09	up
ENSG00000101310.16	ENSG00000101310	10483	SEC23B	SEC23 homolog B, coat complex II component [Source:HGNC Symbol;Acc:HGNC:10702]	1.41657475223191	8.79818657951138	471.401294437986	1.77936422672254e-11	1.95281828149541e-09	up
ENSG00000003147.19	ENSG00000003147	3382	ICA1	islet cell autoantigen 1 [Source:HGNC Symbol;Acc:HGNC:5343]	1.6494707115071	6.31660919650481	466.402257590427	1.90173797245498e-11	2.07130960833221e-09	up
ENSG00000110048.12	ENSG00000110048	5007	OSBP	oxysterol binding protein [Source:HGNC Symbol;Acc:HGNC:8503]	1.55480019559908	7.28275401651228	462.003687217603	2.01751901034922e-11	2.1808925422399e-09	up
ENSG00000095139.14	ENSG00000095139	372	ARCN1	archain 1 [Source:HGNC Symbol;Acc:HGNC:649]	1.4042951546527	8.97227806209486	460.29923387765	2.06456102234285e-11	2.21508909091217e-09	up
ENSG00000179889.18	ENSG00000179889	23042	PDXDC1	pyridoxal dependent decarboxylase domain containing 1 [Source:HGNC Symbol;Acc:HGNC:28995]	1.38094380117615	8.63012379218893	454.594923483442	2.23148194523464e-11	2.37644562419544e-09	up
ENSG00000167110.17	ENSG00000167110	2801	GOLGA2	golgin A2 [Source:HGNC Symbol;Acc:HGNC:4425]	1.51122688652097	8.47577808258233	451.466117808714	2.32964402362427e-11	2.46274206820927e-09	up
ENSG00000141582.15	ENSG00000141582	8535	CBX4	chromobox 4 [Source:HGNC Symbol;Acc:HGNC:1554]	1.49652641670325	7.2308235924635	447.675532258111	2.45533118667823e-11	2.57666397597612e-09	up
ENSG00000178104.19	ENSG00000178104	9659	PDE4DIP	phosphodiesterase 4D interacting protein [Source:HGNC Symbol;Acc:HGNC:15580]	1.36798103118189	7.96275169151423	444.789191914133	2.5563089696189e-11	2.66319232291384e-09	up
ENSG00000136026.14	ENSG00000136026	10970	CKAP4	cytoskeleton associated protein 4 [Source:HGNC Symbol;Acc:HGNC:16991]	1.59677285216423	7.64263572728843	440.243479681418	2.72524086526188e-11	2.81876172085396e-09	up
ENSG00000147852.16	ENSG00000147852	7436	VLDLR	very low density lipoprotein receptor [Source:HGNC Symbol;Acc:HGNC:12698]	2.47268675851649	4.31429600896591	439.474839681401	2.75506470040013e-11	2.82810677689351e-09	up
ENSG00000134107.4	ENSG00000134107	8553	BHLHE40	basic helix-loop-helix family member e40 [Source:HGNC Symbol;Acc:HGNC:1046]	2.14664225406733	6.02632771231723	439.001510739756	2.77361796996581e-11	2.82810677689351e-09	up
ENSG00000058262.10	ENSG00000058262	29927	SEC61A1	SEC61 translocon alpha 1 subunit [Source:HGNC Symbol;Acc:HGNC:18276]	1.38286254610379	10.268503402958	437.622007173291	2.82852060647729e-11	2.86377751826226e-09	up
ENSG00000107175.12	ENSG00000107175	10488	CREB3	cAMP responsive element binding protein 3 [Source:HGNC Symbol;Acc:HGNC:2347]	1.91453250566269	6.89509629375839	436.274936218241	2.88334867265507e-11	2.89887439627706e-09	up
ENSG00000102531.16	ENSG00000102531	22862	FNDC3A	fibronectin type III domain containing 3A [Source:HGNC Symbol;Acc:HGNC:20296]	1.67059833749033	6.00939209344269	434.973377149705	2.93749488753131e-11	2.93280305541928e-09	up
ENSG00000150403.18	ENSG00000150403	55002	TMCO3	transmembrane and coiled-coil domains 3 [Source:HGNC Symbol;Acc:HGNC:20329]	1.60135498488519	6.78429099049344	433.916076832456	2.98234638397502e-11	2.95704785947647e-09	up
ENSG00000169504.15	ENSG00000169504	25932	CLIC4	chloride intracellular channel 4 [Source:HGNC Symbol;Acc:HGNC:13518]	1.6235033732678	6.69728447213638	429.901892047821	3.15999597516309e-11	3.11173028321368e-09	up
ENSG00000164284.15	ENSG00000164284	134266	GRPEL2	GrpE like 2, mitochondrial [Source:HGNC Symbol;Acc:HGNC:21060]	1.59018659996199	6.27498253695693	428.19392313759	3.23927322231244e-11	3.16809735491061e-09	up
ENSG00000182197.11	ENSG00000182197	2131	EXT1	exostosin glycosyltransferase 1 [Source:HGNC Symbol;Acc:HGNC:3512]	1.6903909850943	6.11084649513818	426.173608165971	3.33603514249731e-11	3.24068765160026e-09	up
ENSG00000100934.15	ENSG00000100934	10484	SEC23A	Sec23 homolog A, coat complex II component [Source:HGNC Symbol;Acc:HGNC:10701]	1.46851466383222	7.32893932874838	425.315106558257	3.37816166095379e-11	3.25958591943172e-09	up
ENSG00000117143.13	ENSG00000117143	6675	UAP1	UDP-N-acetylglucosamine pyrophosphorylase 1 [Source:HGNC Symbol;Acc:HGNC:12457]	1.53883918415159	6.00490025789859	422.847705374635	3.50270368536989e-11	3.33565160124949e-09	up
ENSG00000168389.17	ENSG00000168389	84879	MFSD2A	major facilitator superfamily domain containing 2A [Source:HGNC Symbol;Acc:HGNC:25897]	3.9640762193468	4.41896691569944	422.834254224772	3.5033970354641e-11	3.33565160124949e-09	up
ENSG00000139269.3	ENSG00000139269	83729	INHBE	inhibin subunit beta E [Source:HGNC Symbol;Acc:HGNC:24029]	7.61122601224763	5.6638820468543	421.636917966702	3.56575536809658e-11	3.37268848204767e-09	up
ENSG00000114850.6	ENSG00000114850	6747	SSR3	signal sequence receptor subunit 3 [Source:HGNC Symbol;Acc:HGNC:11325]	1.56615821146993	9.02662909213253	418.020192584828	3.76205759432557e-11	3.5216004292494e-09	up
ENSG00000184432.10	ENSG00000184432	9276	COPB2	coatomer protein complex subunit beta 2 [Source:HGNC Symbol;Acc:HGNC:2232]	1.24059292945406	9.06720130969243	417.627963622472	3.78408794856616e-11	3.5216004292494e-09	up
ENSG00000176018.13	ENSG00000176018	116068	LYSMD3	LysM domain containing 3 [Source:HGNC Symbol;Acc:HGNC:26969]	1.60215499406746	6.40203213695002	417.405034377323	3.79667570796172e-11	3.5216004292494e-09	up
ENSG00000065911.12	ENSG00000065911	10797	MTHFD2	methylenetetrahydrofolate dehydrogenase (NADP+ dependent) 2, methenyltetrahydrofolate cyclohydrolase [Source:HGNC Symbol;Acc:HGNC:7434]	1.72613093901137	8.27671579949212	413.769094792844	4.00897367238479e-11	3.6946804158895e-09	up
ENSG00000108433.16	ENSG00000108433	9570	GOSR2	golgi SNAP receptor complex member 2 [Source:HGNC Symbol;Acc:HGNC:4431]	1.44565628698214	6.93038517062775	412.009854099208	4.11660249991682e-11	3.76970663320408e-09	up
ENSG00000166579.15	ENSG00000166579	81565	NDEL1	nudE neurodevelopment protein 1 like 1 [Source:HGNC Symbol;Acc:HGNC:17620]	1.4157167216966	6.88735868125385	410.244104417318	4.22800360828249e-11	3.84721568837198e-09	up
ENSG00000122218.15	ENSG00000122218	1314	COPA	coatomer protein complex subunit alpha [Source:HGNC Symbol;Acc:HGNC:2230]	1.37504316899581	8.81673688945646	408.097677578247	4.36814784164751e-11	3.94973971819914e-09	up
ENSG00000168495.13	ENSG00000168495	661	POLR3D	RNA polymerase III subunit D [Source:HGNC Symbol;Acc:HGNC:1080]	1.62867829728555	6.50013012038568	407.155413727601	4.4313616802837e-11	3.98185542983992e-09	up
ENSG00000124783.14	ENSG00000124783	6745	SSR1	signal sequence receptor subunit 1 [Source:HGNC Symbol;Acc:HGNC:11323]	1.59235094410978	8.35555492372211	403.708857806538	4.67176675589616e-11	4.17180066146082e-09	up
ENSG00000165195.15	ENSG00000165195	5277	PIGA	phosphatidylinositol glycan anchor biosynthesis class A [Source:HGNC Symbol;Acc:HGNC:8957]	1.69407095307742	5.89123530485013	401.806200911474	4.81092867227237e-11	4.25916322799607e-09	up
ENSG00000177426.20	ENSG00000177426	7050	TGIF1	TGFB induced factor homeobox 1 [Source:HGNC Symbol;Acc:HGNC:11776]	1.87164787453658	6.34852875177601	401.565822936587	4.82884889868095e-11	4.25916322799607e-09	up
ENSG00000069956.12	ENSG00000069956	5597	MAPK6	mitogen-activated protein kinase 6 [Source:HGNC Symbol;Acc:HGNC:6879]	1.44662335248404	9.25787173282994	399.795809436985	4.96320673708488e-11	4.35097702799203e-09	up
ENSG00000067167.8	ENSG00000067167	23471	TRAM1	translocation associated membrane protein 1 [Source:HGNC Symbol;Acc:HGNC:20568]	1.40908413853449	7.55020250712174	399.007690020155	5.02441874787941e-11	4.37794353565226e-09	up
ENSG00000184575.12	ENSG00000184575	11260	XPOT	exportin for tRNA [Source:HGNC Symbol;Acc:HGNC:12826]	1.41677265873849	9.9392308790457	398.600636231241	5.05637562187889e-11	4.37924772986463e-09	up
ENSG00000204713.11	ENSG00000204713	5987	TRIM27	tripartite motif containing 27 [Source:HGNC Symbol;Acc:HGNC:9975]	1.3766678838059	7.56318164195509	396.66942006641	5.21123061722724e-11	4.47654424812921e-09	up
ENSG00000074935.14	ENSG00000074935	51175	TUBE1	tubulin epsilon 1 [Source:HGNC Symbol;Acc:HGNC:20775]	1.91368152020757	4.85612227251445	395.967387102407	5.26887735997193e-11	4.47654424812921e-09	up
ENSG00000149150.9	ENSG00000149150	8501	SLC43A1	solute carrier family 43 member 1 [Source:HGNC Symbol;Acc:HGNC:9225]	3.85469938264889	3.32892082234433	395.908956681846	5.27370846675595e-11	4.47654424812921e-09	up
ENSG00000128283.7	ENSG00000128283	11135	CDC42EP1	CDC42 effector protein 1 [Source:HGNC Symbol;Acc:HGNC:17014]	1.68961063841029	5.5644786921258	395.673074205055	5.2932637002293e-11	4.47654424812921e-09	up
ENSG00000167842.15	ENSG00000167842	79003	MIS12	MIS12 kinetochore complex component [Source:HGNC Symbol;Acc:HGNC:24967]	1.6094889217006	6.29327340825169	390.398435854824	5.75323934443231e-11	4.83709485701189e-09	up
ENSG00000138768.14	ENSG00000138768	8615	USO1	USO1 vesicle transport factor [Source:HGNC Symbol;Acc:HGNC:30904]	1.40959736449283	7.15589169691391	386.784873728594	6.09508503111408e-11	5.09471148211205e-09	up
ENSG00000068438.15	ENSG00000068438	24140	FTSJ1	FtsJ RNA 2'-O-methyltransferase 1 [Source:HGNC Symbol;Acc:HGNC:13254]	1.56125082108265	6.45408853148852	385.769988452947	6.19527967935562e-11	5.14361364246792e-09	up
ENSG00000101199.13	ENSG00000101199	55738	ARFGAP1	ADP ribosylation factor GTPase activating protein 1 [Source:HGNC Symbol;Acc:HGNC:15852]	1.32483962749915	8.19310458109831	385.471168407126	6.22514275432579e-11	5.14361364246792e-09	up
ENSG00000186594.14	ENSG00000186594	NA	MIR22HG	MIR22 host gene [Source:HGNC Symbol;Acc:HGNC:28219]	1.73584727307833	5.43712885551715	383.202363554225	6.45738964714e-11	5.3050223403961e-09	up
ENSG00000170448.12	ENSG00000170448	152518	NFXL1	nuclear transcription factor, X-box binding like 1 [Source:HGNC Symbol;Acc:HGNC:18726]	2.05498652438193	5.08498325930646	382.309963795062	6.55147490182764e-11	5.34509928152956e-09	up
ENSG00000179119.15	ENSG00000179119	144108	SPTY2D1	SPT2 chromatin protein domain containing 1 [Source:HGNC Symbol;Acc:HGNC:26818]	1.41861421142737	6.29415058714508	382.037381892419	6.58052843312744e-11	5.34509928152956e-09	up
ENSG00000111912.20	ENSG00000111912	135112	NCOA7	nuclear receptor coactivator 7 [Source:HGNC Symbol;Acc:HGNC:21081]	1.64951317685639	5.31369964095806	381.340192599063	6.65551972892762e-11	5.37564085071867e-09	up
ENSG00000013392.8	ENSG00000013392	112611	RWDD2A	RWD domain containing 2A [Source:HGNC Symbol;Acc:HGNC:21385]	2.36480468726599	3.60609777090447	380.448336670172	6.75289499430279e-11	5.423819627547e-09	up
ENSG00000205927.5	ENSG00000205927	10215	OLIG2	oligodendrocyte transcription factor 2 [Source:HGNC Symbol;Acc:HGNC:9398]	3.59749269667101	2.70172927994894	379.577072446308	6.84961618607286e-11	5.47094066150942e-09	up
ENSG00000248498.4	ENSG00000248498	NA	ASNSP1	asparagine synthetase pseudogene 1 [Source:HGNC Symbol;Acc:HGNC:754]	5.41564022412999	2.43721660959811	375.909116135766	7.27477195415837e-11	5.77841968977541e-09	up
ENSG00000144674.16	ENSG00000144674	2803	GOLGA4	golgin A4 [Source:HGNC Symbol;Acc:HGNC:4427]	1.37347018025053	7.96217787412831	370.490105445504	7.96001869430547e-11	6.2879774048368e-09	up
ENSG00000106638.16	ENSG00000106638	26608	TBL2	transducin beta like 2 [Source:HGNC Symbol;Acc:HGNC:11586]	1.31469772626849	6.68586624612145	365.434203402418	8.66746441575001e-11	6.80940633361956e-09	up
ENSG00000167522.16	ENSG00000167522	29123	ANKRD11	ankyrin repeat domain 11 [Source:HGNC Symbol;Acc:HGNC:21316]	1.38820903601458	8.8830116127686	361.978537637185	9.19289681527742e-11	7.18294986485019e-09	up
ENSG00000198833.7	ENSG00000198833	51465	UBE2J1	ubiquitin conjugating enzyme E2 J1 [Source:HGNC Symbol;Acc:HGNC:17598]	1.49426425329996	6.57967156486647	360.894942748309	9.36517774684798e-11	7.27800867386126e-09	up
ENSG00000130487.8	ENSG00000130487	113730	KLHDC7B	kelch domain containing 7B [Source:HGNC Symbol;Acc:HGNC:25145]	7.08990768149403	3.92719722465792	359.797336355693	9.54350406417435e-11	7.36449186033762e-09	up
ENSG00000166130.15	ENSG00000166130	121457	IKBIP	IKBKB interacting protein [Source:HGNC Symbol;Acc:HGNC:26430]	1.82438735163274	6.20094460522532	359.582229295375	9.57891060640701e-11	7.36449186033762e-09	up
ENSG00000119729.12	ENSG00000119729	23433	RHOQ	ras homolog family member Q [Source:HGNC Symbol;Acc:HGNC:17736]	1.60460099933547	6.06133897863348	357.857282006614	9.8683954627805e-11	7.5466979557657e-09	up
ENSG00000105321.14	ENSG00000105321	26093	CCDC9	coiled-coil domain containing 9 [Source:HGNC Symbol;Acc:HGNC:24560]	1.53547534858145	6.17669266232878	354.705936033178	1.0423797868778e-10	7.90351564862897e-09	up
ENSG00000107290.14	ENSG00000107290	23064	SETX	senataxin [Source:HGNC Symbol;Acc:HGNC:445]	1.40858853832106	7.16373651119663	354.589875978056	1.04449326927697e-10	7.90351564862897e-09	up
ENSG00000183010.16	ENSG00000183010	5831	PYCR1	pyrroline-5-carboxylate reductase 1 [Source:HGNC Symbol;Acc:HGNC:9721]	1.58898165043489	7.45165717556117	352.587917445222	1.08174096799298e-10	8.1425077993901e-09	up
ENSG00000014123.10	ENSG00000014123	23376	UFL1	UFM1 specific ligase 1 [Source:HGNC Symbol;Acc:HGNC:23039]	1.33323792747552	5.99830925720329	351.747018622205	1.09784292462247e-10	8.22067069130062e-09	up
ENSG00000162695.12	ENSG00000162695	148867	SLC30A7	solute carrier family 30 member 7 [Source:HGNC Symbol;Acc:HGNC:19306]	1.69653635862498	5.51244136972649	350.216504138598	1.1278667554726e-10	8.40173074789095e-09	up
ENSG00000115275.12	ENSG00000115275	7841	MOGS	mannosyl-oligosaccharide glucosidase [Source:HGNC Symbol;Acc:HGNC:24862]	1.30966024111924	7.73324608788738	348.210208666765	1.16867349818013e-10	8.66083447594628e-09	up
ENSG00000088970.16	ENSG00000088970	55857	KIZ	kizuna centrosomal protein [Source:HGNC Symbol;Acc:HGNC:15865]	1.95306269505698	4.23543123025225	346.717758486177	1.20013809361994e-10	8.84840275485839e-09	up
ENSG00000198496.11	ENSG00000198496	NA	NBR2	neighbor of BRCA1 lncRNA 2 [Source:HGNC Symbol;Acc:HGNC:20691]	2.13222461219221	4.32621669677501	346.079371076366	1.21389526879991e-10	8.89496567640886e-09	up
ENSG00000120805.14	ENSG00000120805	400	ARL1	ADP ribosylation factor like GTPase 1 [Source:HGNC Symbol;Acc:HGNC:692]	1.36819594398095	7.64831882894632	345.852532550684	1.21882745931178e-10	8.89496567640886e-09	up
ENSG00000165997.5	ENSG00000165997	221079	ARL5B	ADP ribosylation factor like GTPase 5B [Source:HGNC Symbol;Acc:HGNC:23052]	1.55822452309658	6.53564083784824	345.053898304633	1.23637766527125e-10	8.97747560283068e-09	up
ENSG00000197712.12	ENSG00000197712	92689	FAM114A1	family with sequence similarity 114 member A1 [Source:HGNC Symbol;Acc:HGNC:25087]	1.65744748955931	5.38075734335701	344.279330624001	1.253678718324e-10	9.02657040947739e-09	up
ENSG00000214050.8	ENSG00000214050	157574	FBXO16	F-box protein 16 [Source:HGNC Symbol;Acc:HGNC:13618]	3.13652771919287	3.64977569606251	344.189824001673	1.25569596014153e-10	9.02657040947739e-09	up
ENSG00000115677.17	ENSG00000115677	3069	HDLBP	high density lipoprotein binding protein [Source:HGNC Symbol;Acc:HGNC:4857]	1.15066590549925	9.97964351865804	342.844599550028	1.28647047061463e-10	9.20178405772463e-09	up
ENSG00000120519.14	ENSG00000120519	84068	SLC10A7	solute carrier family 10 member 7 [Source:HGNC Symbol;Acc:HGNC:23088]	1.90621424765558	4.51961046258599	342.297861967808	1.29922674397427e-10	9.23672471739892e-09	up
ENSG00000136240.10	ENSG00000136240	11014	KDELR2	KDEL endoplasmic reticulum protein retention receptor 2 [Source:HGNC Symbol;Acc:HGNC:6305]	1.30125115114909	9.16681197169878	341.976893707635	1.30678357313777e-10	9.23672471739892e-09	up
ENSG00000196182.10	ENSG00000196182	83931	STK40	serine/threonine kinase 40 [Source:HGNC Symbol;Acc:HGNC:21373]	1.4376642574343	6.68306236571392	341.633424314496	1.31492652127033e-10	9.23672471739892e-09	up
ENSG00000157020.18	ENSG00000157020	6396	SEC13	SEC13 homolog, nuclear pore and COPII coat complex component [Source:HGNC Symbol;Acc:HGNC:10697]	1.17344045422166	9.22642476212944	341.25676710903	1.32392381869238e-10	9.23672471739892e-09	up
ENSG00000109971.14	ENSG00000109971	3312	HSPA8	heat shock protein family A (Hsp70) member 8 [Source:HGNC Symbol;Acc:HGNC:5241]	-1.58680123410573	10.8907162896103	341.240811322699	1.32430652710443e-10	9.23672471739892e-09	down
ENSG00000256087.7	ENSG00000256087	9668	ZNF432	zinc finger protein 432 [Source:HGNC Symbol;Acc:HGNC:20810]	2.06341923756801	4.72957874123539	341.008078127634	1.32990332927702e-10	9.23672471739892e-09	up
ENSG00000177380.14	ENSG00000177380	8541	PPFIA3	PTPRF interacting protein alpha 3 [Source:HGNC Symbol;Acc:HGNC:9247]	1.39843498168032	7.6024701340658	339.288030448537	1.37212602605511e-10	9.4841614791319e-09	up
ENSG00000117500.13	ENSG00000117500	50999	TMED5	transmembrane p24 trafficking protein 5 [Source:HGNC Symbol;Acc:HGNC:24251]	1.34975133292901	6.01210442530781	338.619918445048	1.38894296131837e-10	9.55446552864791e-09	up
ENSG00000146733.14	ENSG00000146733	5723	PSPH	phosphoserine phosphatase [Source:HGNC Symbol;Acc:HGNC:9577]	1.71949870701742	5.32535752028326	337.655910013672	1.41362969878809e-10	9.67797818070304e-09	up
ENSG00000129083.12	ENSG00000129083	1315	COPB1	coatomer protein complex subunit beta 1 [Source:HGNC Symbol;Acc:HGNC:2231]	1.19488086652564	7.71348201200694	336.954283685904	1.43191647762383e-10	9.75671241649182e-09	up
ENSG00000163479.14	ENSG00000163479	6746	SSR2	signal sequence receptor subunit 2 [Source:HGNC Symbol;Acc:HGNC:11324]	1.46437955172202	7.89783396815718	334.268810346596	1.50448238627772e-10	1.0202803428073e-08	up
ENSG00000165813.20	ENSG00000165813	55088	CCDC186	coiled-coil domain containing 186 [Source:HGNC Symbol;Acc:HGNC:24349]	1.50845247193258	6.5469252179909	332.413803973086	1.55709361605994e-10	1.05100163934712e-08	up
ENSG00000179562.3	ENSG00000179562	79571	GCC1	GRIP and coiled-coil domain containing 1 [Source:HGNC Symbol;Acc:HGNC:19095]	1.50301650869161	6.26920893710169	331.411461283465	1.58640579472457e-10	1.06578299582968e-08	up
ENSG00000123395.14	ENSG00000123395	60673	ATG101	autophagy related 101 [Source:HGNC Symbol;Acc:HGNC:25679]	1.28943886704197	6.64707501575734	330.037401092446	1.62763147331655e-10	1.0883933810173e-08	up
ENSG00000179094.16	ENSG00000179094	5187	PER1	period circadian regulator 1 [Source:HGNC Symbol;Acc:HGNC:8845]	2.02671025751452	5.54583338609271	329.438088365804	1.6459996375685e-10	1.09124444356528e-08	up
ENSG00000182827.9	ENSG00000182827	64746	ACBD3	acyl-CoA binding domain containing 3 [Source:HGNC Symbol;Acc:HGNC:15453]	1.29151512374796	6.12214031636578	329.403225444	1.64707549734761e-10	1.09124444356528e-08	up
ENSG00000113407.13	ENSG00000113407	6897	TARS1	threonyl-tRNA synthetase 1 [Source:HGNC Symbol;Acc:HGNC:11572]	1.26409229386244	8.17368640816578	328.531726064434	1.67423579580447e-10	1.10415082735234e-08	up
ENSG00000130701.4	ENSG00000130701	140893	RBBP8NL	RBBP8 N-terminal like [Source:HGNC Symbol;Acc:HGNC:16144]	-1.8552693875656	4.30750913143532	327.599427421101	1.70386602075622e-10	1.11856081189097e-08	down
ENSG00000171067.11	ENSG00000171067	53838	C11orf24	chromosome 11 open reading frame 24 [Source:HGNC Symbol;Acc:HGNC:1174]	1.20348044886965	7.53934153557671	327.342961479527	1.71212304195563e-10	1.118872407918e-08	up
ENSG00000120686.12	ENSG00000120686	51569	UFM1	ubiquitin fold modifier 1 [Source:HGNC Symbol;Acc:HGNC:20597]	1.3937977854263	7.24978435064268	326.617652893202	1.73572626028523e-10	1.12916454498284e-08	up
ENSG00000112812.16	ENSG00000112812	10279	PRSS16	serine protease 16 [Source:HGNC Symbol;Acc:HGNC:9480]	1.5735070420973	5.23931164848948	324.795110358252	1.79671548874421e-10	1.16357561178718e-08	up
ENSG00000133103.17	ENSG00000133103	57511	COG6	component of oligomeric golgi complex 6 [Source:HGNC Symbol;Acc:HGNC:18621]	1.2895114580077	6.60795078884459	324.264206538194	1.81494513504912e-10	1.16648878634136e-08	up
ENSG00000178607.16	ENSG00000178607	2081	ERN1	endoplasmic reticulum to nucleus signaling 1 [Source:HGNC Symbol;Acc:HGNC:3449]	2.12542749291168	5.96453437223818	324.192000212609	1.81744096919013e-10	1.16648878634136e-08	up
ENSG00000144867.11	ENSG00000144867	58477	SRPRB	SRP receptor subunit beta [Source:HGNC Symbol;Acc:HGNC:24085]	1.35358128519296	7.71835136339047	323.452423645015	1.84323449358963e-10	1.17778588063725e-08	up
ENSG00000145088.9	ENSG00000145088	55840	EAF2	ELL associated factor 2 [Source:HGNC Symbol;Acc:HGNC:23115]	2.84813446673202	3.85753898501675	322.982277107082	1.85985142170726e-10	1.18314530486218e-08	up
ENSG00000163902.12	ENSG00000163902	6184	RPN1	ribophorin I [Source:HGNC Symbol;Acc:HGNC:10381]	1.08328721473324	9.55477304427164	320.507740585231	1.95021979966576e-10	1.23516784404382e-08	up
ENSG00000133134.11	ENSG00000133134	84707	BEX2	brain expressed X-linked 2 [Source:HGNC Symbol;Acc:HGNC:30933]	2.3960466207305	4.45893506810286	319.186756541591	2.00053523883211e-10	1.26147785652146e-08	up
ENSG00000135241.17	ENSG00000135241	50640	PNPLA8	patatin like phospholipase domain containing 8 [Source:HGNC Symbol;Acc:HGNC:28900]	1.64242819035913	7.05780556795023	317.809842840863	2.05458597914153e-10	1.28990317127152e-08	up
ENSG00000154305.17	ENSG00000154305	375056	MIA3	MIA SH3 domain ER export factor 3 [Source:HGNC Symbol;Acc:HGNC:24008]	1.54913468862001	6.28416932042194	316.549245742011	2.10555620028738e-10	1.31615571702312e-08	up
ENSG00000163932.14	ENSG00000163932	5580	PRKCD	protein kinase C delta [Source:HGNC Symbol;Acc:HGNC:9399]	-1.35040295281275	6.01110595015556	315.785565589545	2.13714530472443e-10	1.32563941572083e-08	down
ENSG00000179476.8	ENSG00000179476	122525	C14orf28	chromosome 14 open reading frame 28 [Source:HGNC Symbol;Acc:HGNC:19834]	2.66608056982103	3.28853848048235	315.737084512567	2.13916912045095e-10	1.32563941572083e-08	up
ENSG00000175591.11	ENSG00000175591	5029	P2RY2	purinergic receptor P2Y2 [Source:HGNC Symbol;Acc:HGNC:8541]	-1.81676749560631	4.67695606158377	313.862294879097	2.21915816111957e-10	1.36930630396636e-08	down
ENSG00000197256.10	ENSG00000197256	25959	KANK2	KN motif and ankyrin repeat domains 2 [Source:HGNC Symbol;Acc:HGNC:29300]	-2.16906705156196	5.56667107593131	313.09980731395	2.2526757522539e-10	1.38404783291258e-08	down
ENSG00000087074.8	ENSG00000087074	23645	PPP1R15A	protein phosphatase 1 regulatory subunit 15A [Source:HGNC Symbol;Acc:HGNC:14375]	2.05903828813579	6.58312492940653	311.728573489301	2.31443701408858e-10	1.41594301921496e-08	up
ENSG00000134684.10	ENSG00000134684	8565	YARS1	tyrosyl-tRNA synthetase 1 [Source:HGNC Symbol;Acc:HGNC:12840]	1.25744512742806	7.51346539219836	310.261323696027	2.38270251730664e-10	1.45153025810667e-08	up
ENSG00000114120.12	ENSG00000114120	55186	SLC25A36	solute carrier family 25 member 36 [Source:HGNC Symbol;Acc:HGNC:25554]	1.20761882232085	7.16326829861159	309.851008263798	2.40220758751677e-10	1.45710306197272e-08	up
ENSG00000001617.12	ENSG00000001617	6405	SEMA3F	semaphorin 3F [Source:HGNC Symbol;Acc:HGNC:10728]	-1.3534167017979	5.97707356466911	309.597632231732	2.41434446672053e-10	1.45710306197272e-08	down
ENSG00000167881.15	ENSG00000167881	6730	SRP68	signal recognition particle 68 [Source:HGNC Symbol;Acc:HGNC:11302]	1.28168220569712	7.61214471710966	309.433274803164	2.42225521187648e-10	1.45710306197272e-08	up
ENSG00000132846.6	ENSG00000132846	84327	ZBED3	zinc finger BED-type containing 3 [Source:HGNC Symbol;Acc:HGNC:20711]	2.17557291661026	4.35159260580228	308.6313109567	2.4612873581497e-10	1.47441368117159e-08	up
ENSG00000196305.17	ENSG00000196305	3376	IARS1	isoleucyl-tRNA synthetase 1 [Source:HGNC Symbol;Acc:HGNC:5330]	1.10976428659191	8.91618593550539	307.532776226166	2.5159403436248e-10	1.50089934938978e-08	up
ENSG00000182934.12	ENSG00000182934	6734	SRPRA	SRP receptor subunit alpha [Source:HGNC Symbol;Acc:HGNC:11307]	1.18670656868013	8.41678193924998	304.589337939533	2.66943486595625e-10	1.58588698627492e-08	up
ENSG00000111711.10	ENSG00000111711	51026	GOLT1B	golgi transport 1B [Source:HGNC Symbol;Acc:HGNC:20175]	1.47730843465552	6.92629939511595	303.648522508215	2.72076103168761e-10	1.60972762767789e-08	up
ENSG00000215154.6	ENSG00000215154	NA		potassium channel tetramerisation domain containing 5 (KCTD5) pseudogene	2.25752035093003	3.71016011709994	300.769887086769	2.88503859393208e-10	1.69992622397383e-08	up
ENSG00000111981.5	ENSG00000111981	80329	ULBP1	UL16 binding protein 1 [Source:HGNC Symbol;Acc:HGNC:14893]	3.52127496907735	2.7901109406094	300.506939342253	2.90060803966285e-10	1.70212415454012e-08	up
ENSG00000167004.13	ENSG00000167004	2923	PDIA3	protein disulfide isomerase family A member 3 [Source:HGNC Symbol;Acc:HGNC:4606]	1.19964659169647	8.98636244978772	300.231486080102	2.91702225045876e-10	1.7047979225547e-08	up
ENSG00000114423.21	ENSG00000114423	868	CBLB	Cbl proto-oncogene B [Source:HGNC Symbol;Acc:HGNC:1542]	2.10345828103432	4.68466210358951	298.841166744846	3.00152838699457e-10	1.74325353798611e-08	up
ENSG00000139289.13	ENSG00000139289	22822	PHLDA1	pleckstrin homology like domain family A member 1 [Source:HGNC Symbol;Acc:HGNC:8933]	2.70178882160633	4.1858312613152	298.751532617971	3.00707294582009e-10	1.74325353798611e-08	up
ENSG00000072849.11	ENSG00000072849	51009	DERL2	derlin 2 [Source:HGNC Symbol;Acc:HGNC:17943]	1.34514477355396	6.19410677397518	297.694090570607	3.07338599407276e-10	1.77454098139695e-08	up
ENSG00000185624.15	ENSG00000185624	5034	P4HB	prolyl 4-hydroxylase subunit beta [Source:HGNC Symbol;Acc:HGNC:8548]	1.01755893105368	10.6983791918849	297.316263438546	3.09748875618323e-10	1.78130383390585e-08	up
ENSG00000065485.20	ENSG00000065485	10954	PDIA5	protein disulfide isomerase family A member 5 [Source:HGNC Symbol;Acc:HGNC:24811]	1.69484232441658	5.65047866489498	296.962632295681	3.12024620761873e-10	1.78724222019659e-08	up
ENSG00000099337.5	ENSG00000099337	9424	KCNK6	potassium two pore domain channel subfamily K member 6 [Source:HGNC Symbol;Acc:HGNC:6281]	1.81903756110163	6.9222560541925	296.236204539104	3.16760373762302e-10	1.80716821173834e-08	up
ENSG00000160209.19	ENSG00000160209	8566	PDXK	pyridoxal kinase [Source:HGNC Symbol;Acc:HGNC:8819]	1.20844799095041	7.99196970277109	295.464380533881	3.21883396885868e-10	1.82913739012969e-08	up
ENSG00000188869.13	ENSG00000188869	342125	TMC3	transmembrane channel like 3 [Source:HGNC Symbol;Acc:HGNC:22995]	4.18737046510701	1.75089441218284	294.667686471003	3.27272263174628e-10	1.85243831797702e-08	up
ENSG00000114354.14	ENSG00000114354	10342	TFG	trafficking from ER to golgi regulator [Source:HGNC Symbol;Acc:HGNC:11758]	1.12685428768696	8.07263258237829	294.164554335401	3.30729206840613e-10	1.86466423794019e-08	up
ENSG00000116852.14	ENSG00000116852	23046	KIF21B	kinesin family member 21B [Source:HGNC Symbol;Acc:HGNC:29442]	3.54547760317385	3.38829095581878	291.853486657389	3.47160656595059e-10	1.94965967182311e-08	up
ENSG00000143457.11	ENSG00000143457	55204	GOLPH3L	golgi phosphoprotein 3 like [Source:HGNC Symbol;Acc:HGNC:24882]	1.78118337998034	7.34915658768396	291.618363452773	3.48884653694488e-10	1.95171776893605e-08	up
ENSG00000173230.15	ENSG00000173230	2804	GOLGB1	golgin B1 [Source:HGNC Symbol;Acc:HGNC:4429]	1.30783315243406	8.05293884301624	290.849354927448	3.54592801605996e-10	1.97596151499589e-08	up
ENSG00000186866.16	ENSG00000186866	23275	POFUT2	protein O-fucosyltransferase 2 [Source:HGNC Symbol;Acc:HGNC:14683]	1.32609475961464	6.30679953145415	287.968404234693	3.76959141358945e-10	2.0924870947172e-08	up
ENSG00000168264.10	ENSG00000168264	359948	IRF2BP2	interferon regulatory factor 2 binding protein 2 [Source:HGNC Symbol;Acc:HGNC:21729]	1.70900760058164	5.00198326546021	286.787312198974	3.86597119749322e-10	2.13773338101385e-08	up
ENSG00000136868.11	ENSG00000136868	1317	SLC31A1	solute carrier family 31 member 1 [Source:HGNC Symbol;Acc:HGNC:11016]	1.190244078816	7.71507202930592	285.301947334473	3.991253383104e-10	2.19855363558951e-08	up
ENSG00000259343.6	ENSG00000259343	NA	TMC3-AS1	TMC3 antisense RNA 1 [Source:HGNC Symbol;Acc:HGNC:51424]	3.62550088213846	2.70957002198872	285.007424075405	4.01664902372037e-10	2.20409782496289e-08	up
ENSG00000163683.12	ENSG00000163683	201895	SMIM14	small integral membrane protein 14 [Source:HGNC Symbol;Acc:HGNC:27321]	1.4514293569663	7.2249079155609	279.812461798098	4.49681691469097e-10	2.45820291948715e-08	up
ENSG00000176046.8	ENSG00000176046	26471	NUPR1	nuclear protein 1, transcriptional regulator [Source:HGNC Symbol;Acc:HGNC:29990]	3.43293567229256	4.79796711655871	278.482422534445	4.63021817365261e-10	2.51937493221983e-08	up
ENSG00000174851.16	ENSG00000174851	10897	YIF1A	Yip1 interacting factor homolog A, membrane trafficking protein [Source:HGNC Symbol;Acc:HGNC:16688]	1.09089180478753	8.00249806583183	278.349823174639	4.64376682922901e-10	2.51937493221983e-08	up
ENSG00000023318.8	ENSG00000023318	23071	ERP44	endoplasmic reticulum protein 44 [Source:HGNC Symbol;Acc:HGNC:18311]	1.10943231579161	7.19310045191664	277.755224930735	4.70508779274755e-10	2.54304688708013e-08	up
ENSG00000113083.14	ENSG00000113083	4015	LOX	lysyl oxidase [Source:HGNC Symbol;Acc:HGNC:6664]	2.64339782509244	5.93396018367075	276.716848112939	4.81443542647047e-10	2.59240217701745e-08	up
ENSG00000132510.10	ENSG00000132510	23135	KDM6B	lysine demethylase 6B [Source:HGNC Symbol;Acc:HGNC:29012]	1.4821346192621	7.41021292808155	275.529964027799	4.94303919675845e-10	2.65171919894762e-08	up
ENSG00000164976.9	ENSG00000164976	57462	MYORG	myogenesis regulating glycosidase (putative) [Source:HGNC Symbol;Acc:HGNC:19918]	-2.04386334383608	4.50108303721502	274.020390118054	5.11238925650072e-10	2.72421188721731e-08	down
ENSG00000116717.13	ENSG00000116717	1647	GADD45A	growth arrest and DNA damage inducible alpha [Source:HGNC Symbol;Acc:HGNC:4095]	2.36634494506133	4.85027531549886	273.988235578082	5.11606878728994e-10	2.72421188721731e-08	up
ENSG00000033030.13	ENSG00000033030	55596	ZCCHC8	zinc finger CCHC-type containing 8 [Source:HGNC Symbol;Acc:HGNC:25265]	1.1869157642897	6.07364298538782	272.205923741344	5.32489658678055e-10	2.81035600209706e-08	up
ENSG00000167995.16	ENSG00000167995	7439	BEST1	bestrophin 1 [Source:HGNC Symbol;Acc:HGNC:12703]	4.52339815225115	2.07130280741266	272.185464191795	5.32735035590812e-10	2.81035600209706e-08	up
ENSG00000142186.17	ENSG00000142186	57410	SCYL1	SCY1 like pseudokinase 1 [Source:HGNC Symbol;Acc:HGNC:14372]	1.14782765160711	8.44969354914797	272.109352296653	5.336490147962e-10	2.81035600209706e-08	up
ENSG00000116584.18	ENSG00000116584	9181	ARHGEF2	Rho/Rac guanine nucleotide exchange factor 2 [Source:HGNC Symbol;Acc:HGNC:682]	2.0110514324655	6.04839275127069	271.902921053633	5.36137058045882e-10	2.81315419106776e-08	up
ENSG00000155158.20	ENSG00000155158	158219	TTC39B	tetratricopeptide repeat domain 39B [Source:HGNC Symbol;Acc:HGNC:23704]	2.0602745327935	3.76794941937916	271.11605707724	5.45744662737937e-10	2.85315309679394e-08	up
ENSG00000135116.9	ENSG00000135116	8739	HRK	harakiri, BCL2 interacting protein [Source:HGNC Symbol;Acc:HGNC:5185]	3.01312413602824	3.85782643854715	270.714545012061	5.50723755761905e-10	2.86875196977859e-08	up
ENSG00000177606.6	ENSG00000177606	3725	JUN	Jun proto-oncogene, AP-1 transcription factor subunit [Source:HGNC Symbol;Acc:HGNC:6204]	1.89214423263793	6.25511413354067	270.250493977324	5.56543958180997e-10	2.88860378583689e-08	up
ENSG00000187840.5	ENSG00000187840	1978	EIF4EBP1	eukaryotic translation initiation factor 4E binding protein 1 [Source:HGNC Symbol;Acc:HGNC:3288]	1.42644255010087	6.80108154126073	269.340026272144	5.6817112745334e-10	2.93834399258873e-08	up
ENSG00000101104.12	ENSG00000101104	80336	PABPC1L	poly(A) binding protein cytoplasmic 1 like [Source:HGNC Symbol;Acc:HGNC:15797]	1.36822707654345	7.59116856207095	268.948560818686	5.73256537326839e-10	2.95401764772328e-08	up
ENSG00000105856.14	ENSG00000105856	26959	HBP1	HMG-box transcription factor 1 [Source:HGNC Symbol;Acc:HGNC:23200]	2.02099931723133	6.21130760045824	267.206322720496	5.96537440823363e-10	3.06300670954196e-08	up
ENSG00000163083.6	ENSG00000163083	3625	INHBB	inhibin subunit beta B [Source:HGNC Symbol;Acc:HGNC:6067]	-1.6982757770952	5.09521734210174	266.66415254496	6.04004022967848e-10	3.09030812747642e-08	down
ENSG00000196365.11	ENSG00000196365	9361	LONP1	lon peptidase 1, mitochondrial [Source:HGNC Symbol;Acc:HGNC:9479]	1.20872264009681	8.29120679291396	266.500169936513	6.06283581514477e-10	3.09097129483462e-08	up
ENSG00000187601.4	ENSG00000187601	28986	MAGEH1	MAGE family member H1 [Source:HGNC Symbol;Acc:HGNC:24092]	1.73077312741937	4.69559630416596	266.010174652671	6.13154620324688e-10	3.11495546869542e-08	up
ENSG00000181788.4	ENSG00000181788	6478	SIAH2	siah E3 ubiquitin protein ligase 2 [Source:HGNC Symbol;Acc:HGNC:10858]	1.22266064930907	7.55724719430913	265.330798782442	6.22830801308403e-10	3.14553583893861e-08	up
ENSG00000172432.19	ENSG00000172432	54676	GTPBP2	GTP binding protein 2 [Source:HGNC Symbol;Acc:HGNC:4670]	1.38475893834425	7.58289921695248	265.280796802891	6.23549915905616e-10	3.14553583893861e-08	up
ENSG00000109321.11	ENSG00000109321	374	AREG	amphiregulin [Source:HGNC Symbol;Acc:HGNC:651]	3.2971019449322	5.48530807718947	262.184770922577	6.700056637145e-10	3.36806693259558e-08	up
ENSG00000109814.12	ENSG00000109814	7358	UGDH	UDP-glucose 6-dehydrogenase [Source:HGNC Symbol;Acc:HGNC:12525]	1.28818998798124	7.01983944859491	261.709764540241	6.77481757134679e-10	3.39378230743041e-08	up
ENSG00000147162.14	ENSG00000147162	8473	OGT	O-linked N-acetylglucosamine (GlcNAc) transferase [Source:HGNC Symbol;Acc:HGNC:8127]	1.21325028369088	7.3376418423633	260.705655237725	6.93605132579702e-10	3.46248645524249e-08	up
ENSG00000143850.15	ENSG00000143850	22874	PLEKHA6	pleckstrin homology domain containing A6 [Source:HGNC Symbol;Acc:HGNC:17053]	1.46193903975783	6.80287821884081	260.53563206271	6.96378973929754e-10	3.46430467411352e-08	up
ENSG00000172269.19	ENSG00000172269	1798	DPAGT1	dolichyl-phosphate N-acetylglucosaminephosphotransferase 1 [Source:HGNC Symbol;Acc:HGNC:2995]	1.20019121730801	7.47222456348457	260.03356375438	7.04645131214116e-10	3.49333898326391e-08	up
ENSG00000092621.12	ENSG00000092621	26227	PHGDH	phosphoglycerate dehydrogenase [Source:HGNC Symbol;Acc:HGNC:8923]	1.5208108177473	8.26326434149259	258.305564332675	7.33975283928469e-10	3.62624146290021e-08	up
ENSG00000104213.12	ENSG00000104213	5157	PDGFRL	platelet derived growth factor receptor like [Source:HGNC Symbol;Acc:HGNC:8805]	2.37010483528149	3.75752573645198	257.502279216426	7.48088954520959e-10	3.68331332162597e-08	up
ENSG00000168672.4	ENSG00000168672	157638	LRATD2	LRAT domain containing 2 [Source:HGNC Symbol;Acc:HGNC:24166]	1.06000232990957	8.08212443515476	254.512975686087	8.03440518802116e-10	3.94234277775359e-08	up
ENSG00000196696.12	ENSG00000196696	NA		novel transcript	1.88229879371579	4.30077882622494	252.605579300428	8.41233727126319e-10	4.11374737921602e-08	up
ENSG00000196981.3	ENSG00000196981	54554	WDR5B	WD repeat domain 5B [Source:HGNC Symbol;Acc:HGNC:17826]	1.43971156405929	4.75692625764424	252.463000543793	8.44140416649869e-10	4.11396839666955e-08	up
ENSG00000078246.17	ENSG00000078246	7289	TULP3	TUB like protein 3 [Source:HGNC Symbol;Acc:HGNC:12425]	1.29994423658188	6.54855809328729	252.224947175086	8.49019427278487e-10	4.12376767094014e-08	up
ENSG00000170689.10	ENSG00000170689	3219	HOXB9	homeobox B9 [Source:HGNC Symbol;Acc:HGNC:5120]	3.9372678220587	3.4067269501753	250.424835148744	8.86987850855615e-10	4.29367822617885e-08	up
ENSG00000163938.17	ENSG00000163938	26354	GNL3	G protein nucleolar 3 [Source:HGNC Symbol;Acc:HGNC:29931]	1.37755590598937	7.65519739464494	250.021854904615	8.9575441710116e-10	4.32156417941724e-08	up
ENSG00000108021.20	ENSG00000108021	54906	TASOR2	transcription activation suppressor family member 2 [Source:HGNC Symbol;Acc:HGNC:23484]	1.09387848925704	8.15258595182359	248.943802447477	9.19703616576216e-10	4.42226718913587e-08	up
ENSG00000137834.15	ENSG00000137834	4091	SMAD6	SMAD family member 6 [Source:HGNC Symbol;Acc:HGNC:6772]	-1.87117984725833	4.8328401244525	246.918834609111	9.66719539899994e-10	4.6328422750474e-08	down
ENSG00000166562.9	ENSG00000166562	90701	SEC11C	SEC11 homolog C, signal peptidase complex subunit [Source:HGNC Symbol;Acc:HGNC:23400]	1.04542083193371	7.78568830667476	245.778132961648	9.94426149340457e-10	4.74978895317866e-08	up
ENSG00000066855.16	ENSG00000066855	9650	MTFR1	mitochondrial fission regulator 1 [Source:HGNC Symbol;Acc:HGNC:29510]	1.18621585908218	5.63312267739138	245.640282555507	9.97836196592713e-10	4.75029503258723e-08	up
ENSG00000143878.9	ENSG00000143878	388	RHOB	ras homolog family member B [Source:HGNC Symbol;Acc:HGNC:668]	-1.4504595008057	6.5426365990403	245.391371641178	1.00402789231376e-09	4.76399637220957e-08	down
ENSG00000094804.11	ENSG00000094804	990	CDC6	cell division cycle 6 [Source:HGNC Symbol;Acc:HGNC:1744]	1.54943040578577	7.23763963333152	244.952698526728	1.01504842241844e-09	4.80044446352301e-08	up
ENSG00000059573.9	ENSG00000059573	5832	ALDH18A1	aldehyde dehydrogenase 18 family member A1 [Source:HGNC Symbol;Acc:HGNC:9722]	1.14196767362169	7.9618169789958	242.760426744941	1.07226437983673e-09	5.02739167153675e-08	up
ENSG00000104231.11	ENSG00000104231	79752	ZFAND1	zinc finger AN1-type containing 1 [Source:HGNC Symbol;Acc:HGNC:25858]	1.26039808048091	6.58585871309146	242.71359796966	1.0735266350155e-09	5.02739167153675e-08	up
ENSG00000123989.14	ENSG00000123989	79586	CHPF	chondroitin polymerizing factor [Source:HGNC Symbol;Acc:HGNC:24291]	1.34954850657828	8.35626909995313	242.138888534134	1.08915853216882e-09	5.07681484494451e-08	up
ENSG00000092295.12	ENSG00000092295	7051	TGM1	transglutaminase 1 [Source:HGNC Symbol;Acc:HGNC:11777]	2.27128174170973	3.76288149704707	241.954651631775	1.09422531154976e-09	5.07681484494451e-08	up
ENSG00000069399.15	ENSG00000069399	602	BCL3	BCL3 transcription coactivator [Source:HGNC Symbol;Acc:HGNC:998]	-1.63844523803897	4.86792389749686	241.938389344703	1.09467385541684e-09	5.07681484494451e-08	down
ENSG00000198466.12	ENSG00000198466	84914	ZNF587	zinc finger protein 587 [Source:HGNC Symbol;Acc:HGNC:30955]	1.4277328665202	5.16586963048608	241.538786599001	1.10576272398876e-09	5.11175263112103e-08	up
ENSG00000186056.10	ENSG00000186056	NA	MATN1-AS1	MATN1 antisense RNA 1 [Source:HGNC Symbol;Acc:HGNC:40364]	2.93186296518305	2.43960324131079	241.166699359949	1.11620497652717e-09	5.12705397684702e-08	up
ENSG00000006194.10	ENSG00000006194	10127	ZNF263	zinc finger protein 263 [Source:HGNC Symbol;Acc:HGNC:13056]	1.09159836867822	6.32699953256387	240.974334831008	1.12164818385803e-09	5.13098116589323e-08	up
ENSG00000168944.15	ENSG00000168944	153241	CEP120	centrosomal protein 120 [Source:HGNC Symbol;Acc:HGNC:26690]	1.18145803920835	5.74626254070198	240.884604220046	1.12419772362549e-09	5.13098116589323e-08	up
ENSG00000112977.15	ENSG00000112977	1611	DAP	death associated protein [Source:HGNC Symbol;Acc:HGNC:2672]	1.19537886925987	7.44816433867467	240.004062202507	1.14957560384423e-09	5.23020520774318e-08	up
ENSG00000105404.11	ENSG00000105404	10567	RABAC1	Rab acceptor 1 [Source:HGNC Symbol;Acc:HGNC:9794]	2.98988511540234	2.79416523136907	239.646556772626	1.16006781980607e-09	5.25399338255206e-08	up
ENSG00000148572.16	ENSG00000148572	29982	NRBF2	nuclear receptor binding factor 2 [Source:HGNC Symbol;Acc:HGNC:19692]	1.23815419788998	5.61197471214028	239.577305145464	1.16211302472808e-09	5.25399338255206e-08	up
ENSG00000176624.11	ENSG00000176624	51320	MEX3C	mex-3 RNA binding family member C [Source:HGNC Symbol;Acc:HGNC:28040]	1.1880181698971	6.30343884595081	238.271142836497	1.20147989630661e-09	5.41494560163012e-08	up
ENSG00000157800.18	ENSG00000157800	84255	SLC37A3	solute carrier family 37 member 3 [Source:HGNC Symbol;Acc:HGNC:20651]	1.08201626207511	6.40857331645169	237.525684225314	1.22463799852342e-09	5.50206890774102e-08	up
ENSG00000109501.13	ENSG00000109501	7466	WFS1	wolframin ER transmembrane glycoprotein [Source:HGNC Symbol;Acc:HGNC:12762]	1.24331391351545	7.08503421945256	237.06773093061	1.23912046097244e-09	5.54979279358279e-08	up
ENSG00000102158.19	ENSG00000102158	84061	MAGT1	magnesium transporter 1 [Source:HGNC Symbol;Acc:HGNC:28880]	1.15106996611865	6.79499816447447	236.712421070273	1.25049342510405e-09	5.58333663749097e-08	up
ENSG00000196544.7	ENSG00000196544	54785	BORCS6	BLOC-1 related complex subunit 6 [Source:HGNC Symbol;Acc:HGNC:25939]	1.80408056992875	3.9837370822787	236.562560016713	1.2553264239289e-09	5.58756284731451e-08	up
ENSG00000259803.7	ENSG00000259803	146429	SLC22A31	solute carrier family 22 member 31 [Source:HGNC Symbol;Acc:HGNC:27091]	3.07263116437966	3.86489860763133	236.273447791062	1.26471141629856e-09	5.61195575283561e-08	up
ENSG00000197279.4	ENSG00000197279	7718	ZNF165	zinc finger protein 165 [Source:HGNC Symbol;Acc:HGNC:12953]	1.92935575970853	4.09923222809006	236.153970484431	1.26861349354634e-09	5.61195575283561e-08	up
ENSG00000148411.8	ENSG00000148411	138151	NACC2	NACC family member 2 [Source:HGNC Symbol;Acc:HGNC:23846]	-1.35020558235166	5.71828494859058	234.673702659002	1.31813167499832e-09	5.79534528790545e-08	down
ENSG00000119523.10	ENSG00000119523	85365	ALG2	ALG2 alpha-1,3/1,6-mannosyltransferase [Source:HGNC Symbol;Acc:HGNC:23159]	1.08691389076539	6.60768715911291	233.202418694112	1.36957740338692e-09	5.98667775060768e-08	up
ENSG00000105829.13	ENSG00000105829	10282	BET1	Bet1 golgi vesicular membrane trafficking protein [Source:HGNC Symbol;Acc:HGNC:14562]	1.68166966808101	5.2780574877224	233.077279121253	1.37405923861576e-09	5.98667775060768e-08	up
ENSG00000136997.18	ENSG00000136997	4609	MYC	MYC proto-oncogene, bHLH transcription factor [Source:HGNC Symbol;Acc:HGNC:7553]	1.9643207227891	7.17170481368074	233.074978470793	1.37414179432464e-09	5.98667775060768e-08	up
ENSG00000127526.15	ENSG00000127526	79939	SLC35E1	solute carrier family 35 member E1 [Source:HGNC Symbol;Acc:HGNC:20803]	1.06440941614018	7.27774416733184	232.846084139922	1.3823841024078e-09	6.0043916133888e-08	up
ENSG00000138061.12	ENSG00000138061	1545	CYP1B1	cytochrome P450 family 1 subfamily B member 1 [Source:HGNC Symbol;Acc:HGNC:2597]	-2.24940683037388	6.27568858552784	230.841581391384	1.45706006483832e-09	6.2907365021563e-08	down
ENSG00000143870.12	ENSG00000143870	10130	PDIA6	protein disulfide isomerase family A member 6 [Source:HGNC Symbol;Acc:HGNC:30168]	1.06067173076709	8.49873111224041	230.56036436464	1.46790533739534e-09	6.31858534003974e-08	up
ENSG00000180879.13	ENSG00000180879	6748	SSR4	signal sequence receptor subunit 4 [Source:HGNC Symbol;Acc:HGNC:11326]	1.07119798354115	7.66876090282555	229.9772748403	1.49069128848049e-09	6.39751303118927e-08	up
ENSG00000260401.1	ENSG00000260401	NA		novel transcript, overlapping to P2RY2	-2.18127500426406	4.11907668306564	228.940251596428	1.532234425707e-09	6.55623045785402e-08	down
ENSG00000160691.18	ENSG00000160691	6464	SHC1	SHC adaptor protein 1 [Source:HGNC Symbol;Acc:HGNC:10840]	1.17090512834898	6.8332400904475	228.352399419604	1.55637777605052e-09	6.63977545586893e-08	up
ENSG00000154781.16	ENSG00000154781	51244	CCDC174	coiled-coil domain containing 174 [Source:HGNC Symbol;Acc:HGNC:28033]	1.32319538533982	6.24884538022906	227.168254477333	1.60635938891197e-09	6.83263554212102e-08	up
ENSG00000198369.10	ENSG00000198369	200734	SPRED2	sprouty related EVH1 domain containing 2 [Source:HGNC Symbol;Acc:HGNC:17722]	1.16379702985132	5.98823165976666	227.000593831018	1.61358514344106e-09	6.83263554212102e-08	up
ENSG00000132254.12	ENSG00000132254	23647	ARFIP2	ADP ribosylation factor interacting protein 2 [Source:HGNC Symbol;Acc:HGNC:17160]	1.16170453422367	7.82611826186087	226.948404735571	1.61584202846292e-09	6.83263554212102e-08	up
ENSG00000109065.11	ENSG00000109065	26151	NAT9	N-acetyltransferase 9 (putative) [Source:HGNC Symbol;Acc:HGNC:23133]	1.20366215216607	6.45701182325975	226.140278290861	1.65125908578621e-09	6.96192137136313e-08	up
ENSG00000100994.12	ENSG00000100994	5834	PYGB	glycogen phosphorylase B [Source:HGNC Symbol;Acc:HGNC:9723]	1.2404084736134	7.92371201636327	225.832358361917	1.66498961969269e-09	6.99928531062042e-08	up
ENSG00000174951.11	ENSG00000174951	2523	FUT1	fucosyltransferase 1 (H blood group) [Source:HGNC Symbol;Acc:HGNC:4012]	1.51508343039518	5.24951652687954	225.639467014865	1.67365813740752e-09	7.01521371472533e-08	up
ENSG00000261270.1	ENSG00000261270	NA		novel transcript, sense intronic to HERPUD1	5.24442463713657	1.842423261377	225.426534030772	1.6832879906875e-09	7.03506727968435e-08	up
ENSG00000077232.18	ENSG00000077232	54431	DNAJC10	DnaJ heat shock protein family (Hsp40) member C10 [Source:HGNC Symbol;Acc:HGNC:24637]	1.16174690785694	7.8817600535066	225.057233443116	1.70014187957671e-09	7.08491008773168e-08	up
ENSG00000225489.6	ENSG00000225489	NA		novel transcript	2.59266401496254	3.371072142798	224.715271059591	1.71592234205868e-09	7.13000448317274e-08	up
ENSG00000139668.9	ENSG00000139668	115825	WDFY2	WD repeat and FYVE domain containing 2 [Source:HGNC Symbol;Acc:HGNC:20482]	1.43036550269034	4.6613976192727	224.30956298272	1.73486462321405e-09	7.18793910315517e-08	up
ENSG00000144655.15	ENSG00000144655	64651	CSRNP1	cysteine and serine rich nuclear protein 1 [Source:HGNC Symbol;Acc:HGNC:14300]	1.34850783183877	4.90223037916331	222.821461735338	1.80644378702357e-09	7.46300066840169e-08	up
ENSG00000135750.14	ENSG00000135750	3775	KCNK1	potassium two pore domain channel subfamily K member 1 [Source:HGNC Symbol;Acc:HGNC:6272]	1.28788278628595	5.5356767672687	221.995258792094	1.84765708857872e-09	7.6113942585949e-08	up
ENSG00000173276.14	ENSG00000173276	49854	ZBTB21	zinc finger and BTB domain containing 21 [Source:HGNC Symbol;Acc:HGNC:13083]	1.6028952022356	5.80491975778812	221.567016583458	1.86944631212511e-09	7.67915132269221e-08	up
ENSG00000153234.14	ENSG00000153234	4929	NR4A2	nuclear receptor subfamily 4 group A member 2 [Source:HGNC Symbol;Acc:HGNC:7981]	2.41076754951246	3.87345940714768	220.805462253163	1.90893300803816e-09	7.81901135514662e-08	up
ENSG00000114019.14	ENSG00000114019	51421	AMOTL2	angiomotin like 2 [Source:HGNC Symbol;Acc:HGNC:17812]	1.25988804373127	6.22380049431376	220.428436210228	1.92883830589084e-09	7.85578139484212e-08	up
ENSG00000101665.9	ENSG00000101665	4092	SMAD7	SMAD family member 7 [Source:HGNC Symbol;Acc:HGNC:6773]	-1.68418582098174	4.31800756059552	220.284630810769	1.93649374795294e-09	7.86468096449701e-08	down
ENSG00000157240.3	ENSG00000157240	8321	FZD1	frizzled class receptor 1 [Source:HGNC Symbol;Acc:HGNC:4038]	-1.46922829753031	4.22330591182979	219.962975339597	1.95374452632101e-09	7.91239015631467e-08	down
ENSG00000159556.10	ENSG00000159556	64843	ISL2	ISL LIM homeobox 2 [Source:HGNC Symbol;Acc:HGNC:18524]	2.41981611564365	2.64922034973672	219.551813981659	1.97605501064116e-09	7.97096907497109e-08	up
ENSG00000143333.7	ENSG00000143333	6004	RGS16	regulator of G protein signaling 16 [Source:HGNC Symbol;Acc:HGNC:9997]	2.03402333502213	5.94372860562307	219.492505602154	1.97929746105911e-09	7.97096907497109e-08	up
ENSG00000117682.17	ENSG00000117682	79947	DHDDS	dehydrodolichyl diphosphate synthase subunit [Source:HGNC Symbol;Acc:HGNC:20603]	1.11113220868661	6.47140565039735	219.198550158338	1.99545940547164e-09	7.99144072452883e-08	up
ENSG00000102786.15	ENSG00000102786	26512	INTS6	integrator complex subunit 6 [Source:HGNC Symbol;Acc:HGNC:14879]	1.12613478071218	5.61252065231846	218.972140863655	2.0080116808391e-09	8.01921775983994e-08	up
ENSG00000166986.15	ENSG00000166986	4141	MARS1	methionyl-tRNA synthetase 1 [Source:HGNC Symbol;Acc:HGNC:6898]	1.09945548481111	8.65672850347841	218.731854634385	2.02143328741679e-09	8.05045605905571e-08	up
ENSG00000087266.16	ENSG00000087266	6452	SH3BP2	SH3 domain binding protein 2 [Source:HGNC Symbol;Acc:HGNC:10825]	1.57709394606629	6.7776513634082	218.613075984626	2.02810617337626e-09	8.05471891011891e-08	up
ENSG00000125952.19	ENSG00000125952	4149	MAX	MYC associated factor X [Source:HGNC Symbol;Acc:HGNC:6913]	1.01471228084983	6.56866086584089	217.755825617757	2.07702831609702e-09	8.22629093678425e-08	up
ENSG00000145391.13	ENSG00000145391	80854	SETD7	SET domain containing 7, histone lysine methyltransferase [Source:HGNC Symbol;Acc:HGNC:30412]	1.03466590397677	7.73306254050808	217.199275536559	2.10952051049463e-09	8.33202647785199e-08	up
ENSG00000130707.17	ENSG00000130707	445	ASS1	argininosuccinate synthase 1 [Source:HGNC Symbol;Acc:HGNC:758]	1.27044856388454	8.66610560911075	216.837289544182	2.13096925877015e-09	8.39368357077766e-08	up
ENSG00000167861.16	ENSG00000167861	283987	HID1	HID1 domain containing [Source:HGNC Symbol;Acc:HGNC:15736]	1.22952143570217	8.49795593736181	216.5619596644	2.14745231414875e-09	8.41570630716908e-08	up
ENSG00000121073.14	ENSG00000121073	10237	SLC35B1	solute carrier family 35 member B1 [Source:HGNC Symbol;Acc:HGNC:20798]	1.09496115339772	7.05036513624304	216.454240476437	2.15394118181072e-09	8.41570630716908e-08	up
ENSG00000138678.11	ENSG00000138678	84803	GPAT3	glycerol-3-phosphate acyltransferase 3 [Source:HGNC Symbol;Acc:HGNC:28157]	1.29919194356966	5.36840549234835	216.42193739706	2.15589149550657e-09	8.41570630716908e-08	up
ENSG00000157514.16	ENSG00000157514	1831	TSC22D3	TSC22 domain family member 3 [Source:HGNC Symbol;Acc:HGNC:3051]	1.42705087464222	4.90007077586788	216.354416494292	2.15997470080364e-09	8.41570630716908e-08	up
ENSG00000125740.14	ENSG00000125740	2354	FOSB	FosB proto-oncogene, AP-1 transcription factor subunit [Source:HGNC Symbol;Acc:HGNC:3797]	2.8234972218245	3.82545045284417	215.582212644616	2.20731402770647e-09	8.57690642603674e-08	up
ENSG00000186834.3	ENSG00000186834	10614	HEXIM1	HEXIM P-TEFb complex subunit 1 [Source:HGNC Symbol;Acc:HGNC:24953]	-1.04646055752931	6.08176647560049	215.462744187669	2.21474461121422e-09	8.58258309310698e-08	down
ENSG00000136848.17	ENSG00000136848	153090	DAB2IP	DAB2 interacting protein [Source:HGNC Symbol;Acc:HGNC:17294]	-1.50332467138382	5.1869067517043	214.731632663814	2.26085282877493e-09	8.73770997830569e-08	down
ENSG00000068078.18	ENSG00000068078	2261	FGFR3	fibroblast growth factor receptor 3 [Source:HGNC Symbol;Acc:HGNC:3690]	-1.53279158601389	5.44294990902047	214.016487288476	2.30703131702555e-09	8.89227593696417e-08	down
ENSG00000167625.10	ENSG00000167625	116115	ZNF526	zinc finger protein 526 [Source:HGNC Symbol;Acc:HGNC:29415]	1.25144390919919	5.08017118195992	212.941141106386	2.37853766215813e-09	9.14337860129611e-08	up
ENSG00000148384.13	ENSG00000148384	56623	INPP5E	inositol polyphosphate-5-phosphatase E [Source:HGNC Symbol;Acc:HGNC:21474]	-1.55304937363699	4.68158107527685	212.802602282033	2.38793503210105e-09	9.1550245217378e-08	down
ENSG00000179222.17	ENSG00000179222	9500	MAGED1	MAGE family member D1 [Source:HGNC Symbol;Acc:HGNC:6813]	1.14822832305683	7.55820482586021	211.060805053959	2.50982463613373e-09	9.57128615217362e-08	up
ENSG00000156030.13	ENSG00000156030	91748	ELMSAN1	ELM2 and Myb/SANT domain containing 1 [Source:HGNC Symbol;Acc:HGNC:19853]	1.22081772955183	7.67047838473631	210.864850271369	2.52398240626179e-09	9.59883676599645e-08	up
ENSG00000171241.9	ENSG00000171241	79801	SHCBP1	SHC binding and spindle associated 1 [Source:HGNC Symbol;Acc:HGNC:29547]	1.02746355967737	6.47518148183569	210.776414674273	2.53040212444366e-09	9.59883676599645e-08	up
ENSG00000107862.4	ENSG00000107862	8729	GBF1	golgi brefeldin A resistant guanine nucleotide exchange factor 1 [Source:HGNC Symbol;Acc:HGNC:4181]	1.05969393971666	8.19397620487736	210.378898462773	2.55949281445e-09	9.68363899824937e-08	up
ENSG00000156958.15	ENSG00000156958	2585	GALK2	galactokinase 2 [Source:HGNC Symbol;Acc:HGNC:4119]	1.26892465760242	4.8600016278515	210.118546116389	2.57875529907815e-09	9.73090943171827e-08	up
ENSG00000275131.3	ENSG00000275131	NA		phosphodiesterase 4D interacting protein (PDE4DIP) pseudogene	1.4904445369476	4.2839221223752	209.342845303206	2.63714792004359e-09	9.92520304881328e-08	up
ENSG00000156639.12	ENSG00000156639	60685	ZFAND3	zinc finger AN1-type containing 3 [Source:HGNC Symbol;Acc:HGNC:18019]	1.05091246379769	7.20517607123799	209.098121738398	2.65588629041661e-09	9.95425275901488e-08	up
ENSG00000107816.17	ENSG00000107816	84445	LZTS2	leucine zipper tumor suppressor 2 [Source:HGNC Symbol;Acc:HGNC:29381]	-1.0722144767296	5.65706731176026	209.061365731249	2.65871395942249e-09	9.95425275901488e-08	down
ENSG00000163249.12	ENSG00000163249	151195	CCNYL1	cyclin Y like 1 [Source:HGNC Symbol;Acc:HGNC:26868]	1.48432171463865	5.19200872168202	208.058588789587	2.73721828582541e-09	1.02215551416394e-07	up
ENSG00000185924.7	ENSG00000185924	146760	RTN4RL1	reticulon 4 receptor like 1 [Source:HGNC Symbol;Acc:HGNC:21329]	-1.58765740973237	4.56103084135948	207.483813948473	2.78342308682198e-09	1.0367169357316e-07	down
ENSG00000102683.7	ENSG00000102683	6445	SGCG	sarcoglycan gamma [Source:HGNC Symbol;Acc:HGNC:10809]	1.79387784010576	3.77822865728405	206.2636810537	2.88452898059892e-09	1.07159878951087e-07	up
ENSG00000055483.19	ENSG00000055483	57602		ubiquitin specific peptidase 36 [Source:NCBI gene;Acc:57602]	1.35544555583798	7.61963708374743	205.913127017834	2.91435850096949e-09	1.07974750424955e-07	up
ENSG00000108829.10	ENSG00000108829	55379	LRRC59	leucine rich repeat containing 59 [Source:HGNC Symbol;Acc:HGNC:28817]	1.2145318443362	8.96353052249655	205.830000497662	2.9214841702238e-09	1.07974750424955e-07	up
ENSG00000183741.11	ENSG00000183741	23466	CBX6	chromobox 6 [Source:HGNC Symbol;Acc:HGNC:1556]	-1.26691451702265	6.5472528640794	205.22792374459	2.97370031942145e-09	1.09622793570057e-07	down
ENSG00000166471.11	ENSG00000166471	440026	TMEM41B	transmembrane protein 41B [Source:HGNC Symbol;Acc:HGNC:28948]	1.20801584427248	6.42243278159209	204.952752376995	2.99792384128913e-09	1.10233122931493e-07	up
ENSG00000151694.13	ENSG00000151694	6868	ADAM17	ADAM metallopeptidase domain 17 [Source:HGNC Symbol;Acc:HGNC:195]	1.16141426578826	6.16822891873757	204.648013756545	3.02501689822239e-09	1.10945581494243e-07	up
ENSG00000280670.3	ENSG00000280670	126661	CCDC163	coiled-coil domain containing 163 [Source:HGNC Symbol;Acc:HGNC:27003]	1.7836540972439	3.45879065178716	204.208726338842	3.06457195085836e-09	1.12110307728984e-07	up
ENSG00000256806.5	ENSG00000256806	388327	C17orf100	chromosome 17 open reading frame 100 [Source:HGNC Symbol;Acc:HGNC:34494]	2.19182486861804	2.99651678546543	203.820833970251	3.09999711108946e-09	1.13118422502876e-07	up
ENSG00000108176.15	ENSG00000108176	56521	DNAJC12	DnaJ heat shock protein family (Hsp40) member C12 [Source:HGNC Symbol;Acc:HGNC:28908]	2.78768797985792	2.94517899793077	203.71185135632	3.11003525422822e-09	1.13197409746934e-07	up
ENSG00000166037.11	ENSG00000166037	9702	CEP57	centrosomal protein 57 [Source:HGNC Symbol;Acc:HGNC:30794]	1.11355486105276	5.7282492311717	203.302957450239	3.14803409658005e-09	1.14079482480322e-07	up
ENSG00000166794.4	ENSG00000166794	5479	PPIB	peptidylprolyl isomerase B [Source:HGNC Symbol;Acc:HGNC:9255]	1.06139126595401	7.45176642682019	203.280469704201	3.15013942718842e-09	1.14079482480322e-07	up
ENSG00000185340.15	ENSG00000185340	10634	GAS2L1	growth arrest specific 2 like 1 [Source:HGNC Symbol;Acc:HGNC:16955]	-1.18611662429564	5.75448764524444	203.116180333694	3.16556989509196e-09	1.14350247190294e-07	down
ENSG00000147905.17	ENSG00000147905	84186	ZCCHC7	zinc finger CCHC-type containing 7 [Source:HGNC Symbol;Acc:HGNC:26209]	1.32196357541787	5.15388246453038	202.946939799069	3.18155685687517e-09	1.14353107328236e-07	up
ENSG00000160991.16	ENSG00000160991	80228	ORAI2	ORAI calcium release-activated calcium modulator 2 [Source:HGNC Symbol;Acc:HGNC:21667]	1.34025203097243	5.82912458156531	202.199222436157	3.25331525928161e-09	1.16640682001725e-07	up
ENSG00000105281.12	ENSG00000105281	6510	SLC1A5	solute carrier family 1 member 5 [Source:HGNC Symbol;Acc:HGNC:10943]	1.01795659942316	8.96463173933946	200.702349226141	3.40266977885265e-09	1.21089562897437e-07	up
ENSG00000177888.7	ENSG00000177888	360023	ZBTB41	zinc finger and BTB domain containing 41 [Source:HGNC Symbol;Acc:HGNC:24819]	1.00999474747429	6.4242589017507	200.127066104717	3.46216858685195e-09	1.22902710551038e-07	up
ENSG00000248049.6	ENSG00000248049	NA	UBA6-AS1	UBA6 antisense RNA 1 (head to head) [Source:HGNC Symbol;Acc:HGNC:49083]	1.66969949068868	3.60946084542481	199.463375388837	3.53231141944989e-09	1.25083845510914e-07	up
ENSG00000010219.13	ENSG00000010219	8798	DYRK4	dual specificity tyrosine phosphorylation regulated kinase 4 [Source:HGNC Symbol;Acc:HGNC:3095]	1.38161513802563	4.86994337089503	199.082878742825	3.57326524920987e-09	1.25913810019339e-07	up
ENSG00000108551.5	ENSG00000108551	51655	RASD1	ras related dexamethasone induced 1 [Source:HGNC Symbol;Acc:HGNC:15828]	4.36318631795154	2.07063730291544	198.688911473403	3.61624867402597e-09	1.27116887986483e-07	up
ENSG00000064270.12	ENSG00000064270	9914	ATP2C2	ATPase secretory pathway Ca2+ transporting 2 [Source:HGNC Symbol;Acc:HGNC:29103]	1.40681229759154	6.54903722246099	197.444195595086	3.75603340102655e-09	1.31388058896736e-07	up
ENSG00000116604.18	ENSG00000116604	4209	MEF2D	myocyte enhancer factor 2D [Source:HGNC Symbol;Acc:HGNC:6997]	1.19779531874709	6.53718122313863	196.623501045054	3.85161849793731e-09	1.34075278721433e-07	up
ENSG00000111266.8	ENSG00000111266	80824	DUSP16	dual specificity phosphatase 16 [Source:HGNC Symbol;Acc:HGNC:17909]	1.01468594090709	5.9063206298878	196.545650116691	3.86083086809997e-09	1.34075278721433e-07	up
ENSG00000197586.12	ENSG00000197586	955	ENTPD6	ectonucleoside triphosphate diphosphohydrolase 6 [Source:HGNC Symbol;Acc:HGNC:3368]	1.09667271158588	7.49273928264994	195.31937906274	4.0093551597924e-09	1.38897588270688e-07	up
ENSG00000231074.8	ENSG00000231074	NA	HCG18	HLA complex group 18 [Source:HGNC Symbol;Acc:HGNC:31337]	1.03607514275764	6.2239750121881	194.726535554811	4.08352253583182e-09	1.41126931484745e-07	up
ENSG00000125378.16	ENSG00000125378	652	BMP4	bone morphogenetic protein 4 [Source:HGNC Symbol;Acc:HGNC:1071]	-2.16390998459043	3.48414046002417	194.109233753752	4.16244124320195e-09	1.43509395092361e-07	down
ENSG00000090006.17	ENSG00000090006	8425	LTBP4	latent transforming growth factor beta binding protein 4 [Source:HGNC Symbol;Acc:HGNC:6717]	1.20612344936937	6.80683497919127	193.835589934625	4.19798838120917e-09	1.43764236506764e-07	up
ENSG00000100311.16	ENSG00000100311	5155	PDGFB	platelet derived growth factor subunit B [Source:HGNC Symbol;Acc:HGNC:8800]	-1.41601329695934	4.58396735152735	193.821473645866	4.19983162918834e-09	1.43764236506764e-07	down
ENSG00000198832.10	ENSG00000198832	140606	SELENOM	selenoprotein M [Source:HGNC Symbol;Acc:HGNC:30397]	2.00901000653479	4.57971403093834	193.211414221106	4.28039227197093e-09	1.45987939457445e-07	up
ENSG00000141682.11	ENSG00000141682	5366	PMAIP1	phorbol-12-myristate-13-acetate-induced protein 1 [Source:HGNC Symbol;Acc:HGNC:9108]	2.02919481948785	3.61800534799722	192.67429340852	4.35280328311265e-09	1.4794386005038e-07	up
ENSG00000171988.19	ENSG00000171988	221037	JMJD1C	jumonji domain containing 1C [Source:HGNC Symbol;Acc:HGNC:12313]	1.34301734516553	5.44300114310531	192.517744966654	4.37417399224127e-09	1.48252860939762e-07	up
ENSG00000177683.14	ENSG00000177683	168451	THAP5	THAP domain containing 5 [Source:HGNC Symbol;Acc:HGNC:23188]	1.1795884808308	6.52402988366968	192.45685955714	4.38251832088746e-09	1.48252860939762e-07	up
ENSG00000167646.13	ENSG00000167646	352909	DNAAF3	dynein axonemal assembly factor 3 [Source:HGNC Symbol;Acc:HGNC:30492]	1.57099885988667	4.02375112175271	191.500061461095	4.51609540480164e-09	1.5178779696136e-07	up
ENSG00000149311.18	ENSG00000149311	472	ATM	ATM serine/threonine kinase [Source:HGNC Symbol;Acc:HGNC:795]	1.1612871249858	5.49233555810815	191.48953309779	4.51759122312859e-09	1.5178779696136e-07	up
ENSG00000196998.18	ENSG00000196998	11152	WDR45	WD repeat domain 45 [Source:HGNC Symbol;Acc:HGNC:28912]	1.32473396874566	5.31347749846716	191.481816096514	4.51868798076526e-09	1.5178779696136e-07	up
ENSG00000136720.7	ENSG00000136720	9394	HS6ST1	heparan sulfate 6-O-sulfotransferase 1 [Source:HGNC Symbol;Acc:HGNC:5201]	-1.05573327053221	5.88000002280837	189.989160162203	4.73673770736949e-09	1.57388634326868e-07	down
ENSG00000118217.6	ENSG00000118217	22926	ATF6	activating transcription factor 6 [Source:HGNC Symbol;Acc:HGNC:791]	1.07262385584465	7.08127157429015	189.966370863975	4.74015988478361e-09	1.57388634326868e-07	up
ENSG00000254858.9	ENSG00000254858	84769	MPV17L2	MPV17 mitochondrial inner membrane protein like 2 [Source:HGNC Symbol;Acc:HGNC:28177]	1.05600283632265	6.08645519143542	188.026988584467	5.04214950499743e-09	1.66356016395842e-07	up
ENSG00000088298.13	ENSG00000088298	55741	EDEM2	ER degradation enhancing alpha-mannosidase like protein 2 [Source:HGNC Symbol;Acc:HGNC:15877]	1.34097963703092	5.68420863352276	187.504083379713	5.12734266476341e-09	1.68300925779232e-07	up
ENSG00000232040.3	ENSG00000232040	114821	ZBED9	zinc finger BED-type containing 9 [Source:HGNC Symbol;Acc:HGNC:13851]	1.69531998978037	4.1339487722561	187.411701989672	5.14256611460007e-09	1.6841611168475e-07	up
ENSG00000052344.16	ENSG00000052344	5652	PRSS8	serine protease 8 [Source:HGNC Symbol;Acc:HGNC:9491]	1.43325416569039	6.52089306940799	187.176148724652	5.18161986145678e-09	1.693094289731e-07	up
ENSG00000115738.10	ENSG00000115738	3398	ID2	inhibitor of DNA binding 2 [Source:HGNC Symbol;Acc:HGNC:5361]	-1.65464733624094	4.56834823497812	185.968728705575	5.38727071080993e-09	1.75232558844603e-07	down
ENSG00000156345.17	ENSG00000156345	23552	CDK20	cyclin dependent kinase 20 [Source:HGNC Symbol;Acc:HGNC:21420]	1.32627544066072	4.91509631167022	185.520101963081	5.46607573178621e-09	1.77394516469278e-07	up
ENSG00000058729.11	ENSG00000058729	55781	RIOK2	RIO kinase 2 [Source:HGNC Symbol;Acc:HGNC:18999]	1.11581077754202	6.04893985476302	185.304724157956	5.50438173772666e-09	1.78235351899316e-07	up
ENSG00000204186.9	ENSG00000204186	57683	ZDBF2	zinc finger DBF-type containing 2 [Source:HGNC Symbol;Acc:HGNC:29313]	1.59620795872463	4.44743620292982	185.1418852383	5.53354958700654e-09	1.78777173960434e-07	up
ENSG00000159479.17	ENSG00000159479	112950	MED8	mediator complex subunit 8 [Source:HGNC Symbol;Acc:HGNC:19971]	1.17729739545673	5.14418007574189	184.533558459936	5.64410600825751e-09	1.8194016161596e-07	up
ENSG00000172345.14	ENSG00000172345	80765	STARD5	StAR related lipid transfer domain containing 5 [Source:HGNC Symbol;Acc:HGNC:18065]	2.41727560976078	3.09079082812368	183.955562020693	5.75152297545239e-09	1.84988021964383e-07	up
ENSG00000154767.14	ENSG00000154767	7508	XPC	XPC complex subunit, DNA damage recognition and repair factor [Source:HGNC Symbol;Acc:HGNC:12816]	1.16931301580795	6.34371800352678	181.487008824835	6.2377184611898e-09	1.99732022976672e-07	up
ENSG00000132256.18	ENSG00000132256	85363	TRIM5	tripartite motif containing 5 [Source:HGNC Symbol;Acc:HGNC:16276]	1.89310868855003	3.71242630020419	181.154337578421	6.30680800077306e-09	2.01495508060254e-07	up
ENSG00000124496.12	ENSG00000124496	55809	TRERF1	transcriptional regulating factor 1 [Source:HGNC Symbol;Acc:HGNC:18273]	-1.48578121675021	4.23742424884052	180.172946856622	6.51583817044661e-09	2.07712207043261e-07	down
ENSG00000204388.7	ENSG00000204388	3304	HSPA1B	heat shock protein family A (Hsp70) member 1B [Source:HGNC Symbol;Acc:HGNC:5233]	-1.81458868738455	6.74058284393461	180.098010810589	6.53212563445374e-09	2.07770730633941e-07	down
ENSG00000050820.17	ENSG00000050820	9564	BCAR1	BCAR1 scaffold protein, Cas family member [Source:HGNC Symbol;Acc:HGNC:971]	-1.0004402758631	7.16103009224167	179.964836796835	6.56118753404436e-09	2.08234422024185e-07	down
ENSG00000134262.13	ENSG00000134262	10717	AP4B1	adaptor related protein complex 4 subunit beta 1 [Source:HGNC Symbol;Acc:HGNC:572]	1.12318778762312	7.46096037374154	179.100268575599	6.75353581766692e-09	2.13866926102637e-07	up
ENSG00000125812.16	ENSG00000125812	64412	GZF1	GDNF inducible zinc finger protein 1 [Source:HGNC Symbol;Acc:HGNC:15808]	1.05234240949686	6.49839970053846	177.342550227307	7.16505818741266e-09	2.25409281313855e-07	up
ENSG00000019144.19	ENSG00000019144	23187	PHLDB1	pleckstrin homology like domain family B member 1 [Source:HGNC Symbol;Acc:HGNC:23697]	-1.90058388049809	4.06770274026242	177.153294462778	7.21107243233532e-09	2.26361546636867e-07	down
ENSG00000179388.9	ENSG00000179388	1960	EGR3	early growth response 3 [Source:HGNC Symbol;Acc:HGNC:3240]	3.3046133019852	2.8807020856524	176.717315285291	7.31837955864265e-09	2.29229505260578e-07	up
ENSG00000135953.11	ENSG00000135953	84804	MFSD9	major facilitator superfamily domain containing 9 [Source:HGNC Symbol;Acc:HGNC:28158]	1.06463239198648	5.75335718998752	176.132504248647	7.46523137709072e-09	2.33320938061811e-07	up
ENSG00000162104.10	ENSG00000162104	115	ADCY9	adenylate cyclase 9 [Source:HGNC Symbol;Acc:HGNC:240]	-1.15652704730658	5.04993687559639	175.913238928224	7.52116731725475e-09	2.34559267939635e-07	down
ENSG00000168758.11	ENSG00000168758	54910	SEMA4C	semaphorin 4C [Source:HGNC Symbol;Acc:HGNC:10731]	-1.14194368920729	7.14303232426971	175.088369986196	7.73598237292583e-09	2.39183265753881e-07	down
ENSG00000166173.10	ENSG00000166173	55323	LARP6	La ribonucleoprotein 6, translational regulator [Source:HGNC Symbol;Acc:HGNC:24012]	1.94874798550783	4.24050384574929	174.251770874124	7.96113281435928e-09	2.45001160962322e-07	up
ENSG00000186480.13	ENSG00000186480	3638	INSIG1	insulin induced gene 1 [Source:HGNC Symbol;Acc:HGNC:6083]	-1.14241710119217	6.39546324148818	174.124498167265	7.99604516279653e-09	2.4511543988385e-07	down
ENSG00000137474.21	ENSG00000137474	4647	MYO7A	myosin VIIA [Source:HGNC Symbol;Acc:HGNC:7606]	1.95362642574688	4.90030342022834	173.622187920655	8.1355738107674e-09	2.48862009951921e-07	up
ENSG00000120875.9	ENSG00000120875	1846	DUSP4	dual specificity phosphatase 4 [Source:HGNC Symbol;Acc:HGNC:3070]	2.07136859169521	5.09065975173166	173.022641620734	8.30581333210991e-09	2.53530102496272e-07	up
ENSG00000137414.6	ENSG00000137414	51439	FAM8A1	family with sequence similarity 8 member A1 [Source:HGNC Symbol;Acc:HGNC:16372]	1.26394652026348	6.4969331003222	172.776411066846	8.37692060960509e-09	2.55158872042992e-07	up
ENSG00000116406.19	ENSG00000116406	80267	EDEM3	ER degradation enhancing alpha-mannosidase like protein 3 [Source:HGNC Symbol;Acc:HGNC:16787]	1.06085604099914	7.10473203672011	172.288916401582	8.51978786782534e-09	2.58961924261575e-07	up
ENSG00000126803.9	ENSG00000126803	3306	HSPA2	heat shock protein family A (Hsp70) member 2 [Source:HGNC Symbol;Acc:HGNC:5235]	-2.53029765458068	2.58395721503323	172.212818697932	8.54234270747901e-09	2.59099706973472e-07	down
ENSG00000171587.15	ENSG00000171587	1826	DSCAM	DS cell adhesion molecule [Source:HGNC Symbol;Acc:HGNC:3039]	1.18758335227193	5.66962970308707	171.721022692456	8.68978401225332e-09	2.63016894198244e-07	up
ENSG00000265808.3	ENSG00000265808	9554	SEC22B	SEC22 homolog B, vesicle trafficking protein (gene/pseudogene) [Source:HGNC Symbol;Acc:HGNC:10700]	1.13065827996515	7.73871219781855	171.43632704707	8.77648048002768e-09	2.65082898868399e-07	up
ENSG00000133138.20	ENSG00000133138	54885	TBC1D8B	TBC1 domain family member 8B [Source:HGNC Symbol;Acc:HGNC:24715]	2.09117040182861	4.5064813485148	171.255609018621	8.8320322856933e-09	2.66201526564806e-07	up
ENSG00000165175.15	ENSG00000165175	58526	MID1IP1	MID1 interacting protein 1 [Source:HGNC Symbol;Acc:HGNC:20715]	1.12790575859459	5.54234427401278	170.944622600945	8.92858266601344e-09	2.67987960311639e-07	up
ENSG00000059769.20	ENSG00000059769	548645	DNAJC25	DnaJ heat shock protein family (Hsp40) member C25 [Source:HGNC Symbol;Acc:HGNC:34187]	1.23444417719829	4.78560026249507	170.846687789942	8.95924029815606e-09	2.68347912013729e-07	up
ENSG00000079156.17	ENSG00000079156	114880	OSBPL6	oxysterol binding protein like 6 [Source:HGNC Symbol;Acc:HGNC:16388]	1.39320973557814	4.59355905162462	170.418565129932	9.09469755921087e-09	2.71838808334251e-07	up
ENSG00000189057.11	ENSG00000189057	374393	FAM111B	family with sequence similarity 111 member B [Source:HGNC Symbol;Acc:HGNC:24200]	-1.47845952202845	5.37273150071653	170.23068692361	9.15488858207869e-09	2.73070193245945e-07	down
ENSG00000004139.14	ENSG00000004139	23098	SARM1	sterile alpha and TIR motif containing 1 [Source:HGNC Symbol;Acc:HGNC:17074]	2.14193669229742	2.85867414330799	169.754652805691	9.30947041976406e-09	2.77106120548546e-07	up
ENSG00000164211.13	ENSG00000164211	134429	STARD4	StAR related lipid transfer domain containing 4 [Source:HGNC Symbol;Acc:HGNC:18058]	1.58309216055324	3.99540611999414	169.116823797652	9.52134750769257e-09	2.82827299830777e-07	up
ENSG00000063587.14	ENSG00000063587	10838	ZNF275	zinc finger protein 275 [Source:HGNC Symbol;Acc:HGNC:13069]	1.29093714208583	5.8383824288116	167.4270073433	1.01101810194767e-08	2.99611898114149e-07	up
ENSG00000169359.15	ENSG00000169359	9197	SLC33A1	solute carrier family 33 member 1 [Source:HGNC Symbol;Acc:HGNC:95]	1.56762269475531	4.87282150360285	167.363627602518	1.0133072593925e-08	2.99611898114149e-07	up
ENSG00000179604.10	ENSG00000179604	23580	CDC42EP4	CDC42 effector protein 4 [Source:HGNC Symbol;Acc:HGNC:17147]	-1.17817811586018	5.1465051411218	167.319853371833	1.014891802056e-08	2.99611898114149e-07	down
ENSG00000129317.14	ENSG00000129317	83448	PUS7L	pseudouridine synthase 7 like [Source:HGNC Symbol;Acc:HGNC:25276]	1.01191801393652	6.08783650183215	167.086552437353	1.02338533026623e-08	3.01500223222083e-07	up
ENSG00000244462.8	ENSG00000244462	10137	RBM12	RNA binding motif protein 12 [Source:HGNC Symbol;Acc:HGNC:9898]	-1.07787081654437	6.22172666025425	166.518345374278	1.04441756017073e-08	3.07067305983121e-07	down
ENSG00000170500.12	ENSG00000170500	164832	LONRF2	LON peptidase N-terminal domain and ring finger 2 [Source:HGNC Symbol;Acc:HGNC:24788]	1.21104745854074	7.19301736636267	164.955335048066	1.10490058493202e-08	3.22214111755936e-07	up
ENSG00000141854.9	ENSG00000141854	113230	MISP3	MISP family member 3 [Source:HGNC Symbol;Acc:HGNC:26963]	-1.82286767836812	3.91202924657878	164.634198888078	1.11782358228433e-08	3.25322867257123e-07	down
ENSG00000134970.14	ENSG00000134970	51014	TMED7	transmembrane p24 trafficking protein 7 [Source:HGNC Symbol;Acc:HGNC:24253]	1.24522808021607	6.50609226350449	164.442170133636	1.12563459205709e-08	3.26934313737471e-07	up
ENSG00000148339.12	ENSG00000148339	114789	SLC25A25	solute carrier family 25 member 25 [Source:HGNC Symbol;Acc:HGNC:20663]	1.2214165126726	5.55775889570165	163.4765965435	1.1658800437677e-08	3.36583481711811e-07	up
ENSG00000164307.13	ENSG00000164307	51752	ERAP1	endoplasmic reticulum aminopeptidase 1 [Source:HGNC Symbol;Acc:HGNC:18173]	1.41212089411527	3.93075296044422	163.141635309308	1.18022830592879e-08	3.39969165454932e-07	up
ENSG00000074410.14	ENSG00000074410	771	CA12	carbonic anhydrase 12 [Source:HGNC Symbol;Acc:HGNC:1371]	-1.02279433327812	7.55137287165707	163.032445275544	1.18494958091347e-08	3.39969165454932e-07	down
ENSG00000204599.14	ENSG00000204599	56658	TRIM39	tripartite motif containing 39 [Source:HGNC Symbol;Acc:HGNC:10065]	1.19717822260631	4.69486697726275	162.98365477844	1.18706629379131e-08	3.39969165454932e-07	up
ENSG00000128011.4	ENSG00000128011	57622	LRFN1	leucine rich repeat and fibronectin type III domain containing 1 [Source:HGNC Symbol;Acc:HGNC:29290]	-2.04656933386639	2.59993574436521	162.391837443235	1.2130928536689e-08	3.46067689863764e-07	down
ENSG00000059728.11	ENSG00000059728	4084	MXD1	MAX dimerization protein 1 [Source:HGNC Symbol;Acc:HGNC:6761]	1.18851491303314	4.54476317950115	162.36182163707	1.21443035275724e-08	3.46067689863764e-07	up
ENSG00000153487.12	ENSG00000153487	3621	ING1	inhibitor of growth family member 1 [Source:HGNC Symbol;Acc:HGNC:6062]	1.03270004302624	5.04149119497247	161.46772133118	1.25506437089452e-08	3.56519390763287e-07	up
ENSG00000006652.14	ENSG00000006652	3475	IFRD1	interferon related developmental regulator 1 [Source:HGNC Symbol;Acc:HGNC:5456]	1.06591517587489	8.38236541309417	161.420506465345	1.25725346815738e-08	3.56519390763287e-07	up
ENSG00000265972.5	ENSG00000265972	10628	TXNIP	thioredoxin interacting protein [Source:HGNC Symbol;Acc:HGNC:16952]	1.21184318134071	8.10648109030721	160.705365837874	1.29095660446353e-08	3.65355966582128e-07	up
ENSG00000104205.14	ENSG00000104205	23678	SGK3	serum/glucocorticoid regulated kinase family member 3 [Source:HGNC Symbol;Acc:HGNC:10812]	1.39955481197565	4.34452037952861	159.909151764131	1.32971650831452e-08	3.75586134381884e-07	up
ENSG00000198198.16	ENSG00000198198	23334	SZT2	SZT2 subunit of KICSTOR complex [Source:HGNC Symbol;Acc:HGNC:29040]	1.3018126899821	5.62664150779654	159.140197399587	1.36843223092969e-08	3.83507800859184e-07	up
ENSG00000136944.17	ENSG00000136944	4010	LMX1B	LIM homeobox transcription factor 1 beta [Source:HGNC Symbol;Acc:HGNC:6654]	-1.18180609099806	4.68740439000262	159.030041325205	1.37408449852355e-08	3.84342662164847e-07	down
ENSG00000157637.13	ENSG00000157637	124565	SLC38A10	solute carrier family 38 member 10 [Source:HGNC Symbol;Acc:HGNC:28237]	1.03977117423866	7.83425184641557	158.788503608456	1.38657291174016e-08	3.87082694215305e-07	up
ENSG00000136122.16	ENSG00000136122	79866	BORA	BORA aurora kinase A activator [Source:HGNC Symbol;Acc:HGNC:24724]	1.35520771073251	4.53954062346949	158.613081226745	1.39572521677651e-08	3.88882586077439e-07	up
ENSG00000140832.9	ENSG00000140832	91862	MARVELD3	MARVEL domain containing 3 [Source:HGNC Symbol;Acc:HGNC:30525]	-1.31513545546835	4.29949878451323	158.537490258236	1.39969054520163e-08	3.89233094165645e-07	down
ENSG00000143013.13	ENSG00000143013	8543	LMO4	LIM domain only 4 [Source:HGNC Symbol;Acc:HGNC:6644]	1.15560499095305	5.17823908923768	156.810868142655	1.4939125789511e-08	4.14632840686873e-07	up
ENSG00000176438.12	ENSG00000176438	161176	SYNE3	spectrin repeat containing nuclear envelope family member 3 [Source:HGNC Symbol;Acc:HGNC:19861]	1.86055189088891	2.94335753174392	156.736881090126	1.49811113160882e-08	4.14996989193449e-07	up
ENSG00000196436.8	ENSG00000196436	440348	NPIPB15	nuclear pore complex interacting protein family member B15 [Source:HGNC Symbol;Acc:HGNC:34409]	1.5554796468193	4.53060776765411	156.551669049259	1.50868135204759e-08	4.1632076388461e-07	up
ENSG00000070961.15	ENSG00000070961	490	ATP2B1	ATPase plasma membrane Ca2+ transporting 1 [Source:HGNC Symbol;Acc:HGNC:814]	1.08496520770302	7.73039141610764	155.541217963411	1.56789027176204e-08	4.31830621400821e-07	up
ENSG00000206043.6	ENSG00000206043	644041	C18orf63	chromosome 18 open reading frame 63 [Source:HGNC Symbol;Acc:HGNC:40037]	1.09009792772097	5.53654604250804	155.221874894812	1.58715838142788e-08	4.36301645311447e-07	up
ENSG00000088451.11	ENSG00000088451	23483	TGDS	TDP-glucose 4,6-dehydratase [Source:HGNC Symbol;Acc:HGNC:20324]	1.30827597987663	4.4216764255424	153.968539401605	1.66547404966006e-08	4.56086103085003e-07	up
ENSG00000143375.15	ENSG00000143375	57530	CGN	cingulin [Source:HGNC Symbol;Acc:HGNC:17429]	-1.85380382695056	5.85146576989584	153.722540439172	1.68136515536587e-08	4.59562487427663e-07	down
ENSG00000126705.14	ENSG00000126705	27245	AHDC1	AT-hook DNA binding motif containing 1 [Source:HGNC Symbol;Acc:HGNC:25230]	-1.7508352223308	3.47978327420175	153.000760722532	1.72901255751603e-08	4.71689061468843e-07	down
ENSG00000261114.1	ENSG00000261114	NA		novel transcript, sense intronic to HERPUD1	5.78619777343702	0.579250496030639	152.879703083116	1.7371560411722e-08	4.72507850846776e-07	up
ENSG00000068028.17	ENSG00000068028	11186	RASSF1	Ras association domain family member 1 [Source:HGNC Symbol;Acc:HGNC:9882]	1.10531978936019	5.26740428854616	152.816180875579	1.74144688495521e-08	4.72507850846776e-07	up
ENSG00000204228.4	ENSG00000204228	7923	HSD17B8	hydroxysteroid 17-beta dehydrogenase 8 [Source:HGNC Symbol;Acc:HGNC:3554]	1.38042154942186	3.88966870005642	152.805253381581	1.74218625807347e-08	4.72507850846776e-07	up
ENSG00000188215.10	ENSG00000188215	123879	DCUN1D3	defective in cullin neddylation 1 domain containing 3 [Source:HGNC Symbol;Acc:HGNC:28734]	1.11279821105648	4.84144854968723	152.761355744606	1.74516010850413e-08	4.72507850846776e-07	up
ENSG00000166246.14	ENSG00000166246	146562	C16orf71	chromosome 16 open reading frame 71 [Source:HGNC Symbol;Acc:HGNC:25081]	2.56513019072779	3.15157134713844	152.182546809022	1.78492574075288e-08	4.82366116067746e-07	up
ENSG00000236699.9	ENSG00000236699	54848	ARHGEF38	Rho guanine nucleotide exchange factor 38 [Source:HGNC Symbol;Acc:HGNC:25968]	1.63479460288065	2.96358259008329	151.724234847027	1.8171573492075e-08	4.90155182168035e-07	up
ENSG00000135185.12	ENSG00000135185	79161	TMEM243	transmembrane protein 243 [Source:HGNC Symbol;Acc:HGNC:21707]	1.27939296367068	5.31343530655609	150.338493144111	1.91878416539719e-08	5.12757619812555e-07	up
ENSG00000125352.5	ENSG00000125352	7737	RNF113A	ring finger protein 113A [Source:HGNC Symbol;Acc:HGNC:12974]	1.13762021622114	5.01603813359901	150.172568588181	1.93138774444599e-08	5.15168118773655e-07	up
ENSG00000198435.4	ENSG00000198435	441478	NRARP	NOTCH regulated ankyrin repeat protein [Source:HGNC Symbol;Acc:HGNC:33843]	-1.53464192882763	4.26521162396423	150.111512752574	1.93604960326811e-08	5.15455280484918e-07	down
ENSG00000106780.9	ENSG00000106780	1955	MEGF9	multiple EGF like domains 9 [Source:HGNC Symbol;Acc:HGNC:3234]	-1.34602395720921	4.41289534832984	149.87864850833	1.95394957993687e-08	5.17617377883117e-07	down
ENSG00000142149.9	ENSG00000142149	30811	HUNK	hormonally up-regulated Neu-associated kinase [Source:HGNC Symbol;Acc:HGNC:13326]	-2.50702201235914	1.7350637094412	149.750825415549	1.96385650381977e-08	5.19014061680456e-07	down
ENSG00000088305.18	ENSG00000088305	1789	DNMT3B	DNA methyltransferase 3 beta [Source:HGNC Symbol;Acc:HGNC:2979]	-1.52647580267243	5.3168999439698	149.682987213553	1.96913788891482e-08	5.19454961998686e-07	down
ENSG00000261578.1	ENSG00000261578	NA		novel transcript, overlapping to TSKU	-1.68778911917246	4.12751906331462	149.561419358989	1.9786434150737e-08	5.21006527079023e-07	down
ENSG00000207425.1	ENSG00000207425	NA			1.82733870172146	2.68152062101668	148.582955604656	2.05711342910667e-08	5.38708921134183e-07	up
ENSG00000102409.10	ENSG00000102409	56271	BEX4	brain expressed X-linked 4 [Source:HGNC Symbol;Acc:HGNC:25475]	2.09597096790298	3.72457271403449	147.783271954678	2.12392637104733e-08	5.54186741135163e-07	up
ENSG00000168005.9	ENSG00000168005	144097	SPINDOC	spindlin interactor and repressor of chromatin binding [Source:HGNC Symbol;Acc:HGNC:25115]	-1.14804073811727	5.24935277734831	146.947672525086	2.19643637548731e-08	5.71033739066566e-07	down
ENSG00000262001.1	ENSG00000262001	NA	DLGAP1-AS2	DLGAP1 antisense RNA 2 [Source:HGNC Symbol;Acc:HGNC:28146]	4.52768650684929	1.40613559157757	145.696151846586	2.3104617379273e-08	5.97437201550014e-07	up
ENSG00000095380.11	ENSG00000095380	54187	NANS	N-acetylneuraminate synthase [Source:HGNC Symbol;Acc:HGNC:19237]	1.0056714831524	6.66656794828511	143.889903483265	2.48731842826871e-08	6.38574590057488e-07	up
ENSG00000066135.13	ENSG00000066135	9682	KDM4A	lysine demethylase 4A [Source:HGNC Symbol;Acc:HGNC:22978]	1.18788031657198	4.67815404721031	143.792211132254	2.49732159974066e-08	6.39458049070062e-07	up
ENSG00000105376.5	ENSG00000105376	7087	ICAM5	intercellular adhesion molecule 5 [Source:HGNC Symbol;Acc:HGNC:5348]	1.38702718679499	3.61328268826521	143.299569290432	2.54847979936398e-08	6.50790303294068e-07	up
ENSG00000115977.19	ENSG00000115977	22848	AAK1	AP2 associated kinase 1 [Source:HGNC Symbol;Acc:HGNC:19679]	1.37304684760953	6.53349893841495	142.784115202485	2.60330898550056e-08	6.61808742595006e-07	up
ENSG00000079308.19	ENSG00000079308	7145	TNS1	tensin 1 [Source:HGNC Symbol;Acc:HGNC:11973]	-1.70550968802163	2.77536475767741	142.759254647626	2.60598770982687e-08	6.61808742595006e-07	down
ENSG00000137393.9	ENSG00000137393	255488	RNF144B	ring finger protein 144B [Source:HGNC Symbol;Acc:HGNC:21578]	1.89525272217987	3.7221962280776	142.617758847037	2.62129471466307e-08	6.63492149871671e-07	up
ENSG00000165030.4	ENSG00000165030	4783	NFIL3	nuclear factor, interleukin 3 regulated [Source:HGNC Symbol;Acc:HGNC:7787]	1.57022547453627	4.62285399032048	142.27040272228	2.65931464056974e-08	6.71932628953798e-07	up
ENSG00000140044.13	ENSG00000140044	122953	JDP2	Jun dimerization protein 2 [Source:HGNC Symbol;Acc:HGNC:17546]	1.72328156484262	5.03962646086315	141.887557273965	2.70195996309122e-08	6.79127244569275e-07	up
ENSG00000099812.9	ENSG00000099812	126353	MISP	mitotic spindle positioning [Source:HGNC Symbol;Acc:HGNC:27000]	-1.23769378965288	5.36057309325044	141.324443917378	2.7661308223014e-08	6.92833847251347e-07	down
ENSG00000197183.14	ENSG00000197183	140688	NOL4L	nucleolar protein 4 like [Source:HGNC Symbol;Acc:HGNC:16106]	-1.2208660896637	3.92551764774832	141.041760963233	2.79900806257904e-08	6.99404760192335e-07	down
ENSG00000176845.13	ENSG00000176845	284207	METRNL	meteorin like, glial cell differentiation regulator [Source:HGNC Symbol;Acc:HGNC:27584]	-1.33473692158654	4.85792067992523	140.976940873306	2.80661046938314e-08	6.99404760192335e-07	down
ENSG00000189114.6	ENSG00000189114	388552	BLOC1S3	biogenesis of lysosomal organelles complex 1 subunit 3 [Source:HGNC Symbol;Acc:HGNC:20914]	1.15470464425788	5.44142045612157	139.681863218933	2.96362496185052e-08	7.33540098797471e-07	up
ENSG00000160200.17	ENSG00000160200	875	CBS	cystathionine beta-synthase [Source:HGNC Symbol;Acc:HGNC:1550]	1.08919369219916	4.93173095282947	139.675946249112	2.96436528762141e-08	7.33540098797471e-07	up
ENSG00000239467.5	ENSG00000239467	285141		glutamate rich 2 [Source:NCBI gene;Acc:285141]	2.19199844629168	3.31090977525188	139.352348359477	3.00518115977282e-08	7.42362363128072e-07	up
ENSG00000184515.11	ENSG00000184515	340542	BEX5	brain expressed X-linked 5 [Source:HGNC Symbol;Acc:HGNC:27990]	2.04843194969613	4.12281718497541	138.958819875054	3.0556962232987e-08	7.53546219594605e-07	up
ENSG00000204438.11	ENSG00000204438	7918	GPANK1	G-patch domain and ankyrin repeats 1 [Source:HGNC Symbol;Acc:HGNC:13920]	1.10853221371933	5.00599038803535	138.479250013021	3.11858899728862e-08	7.65798877916815e-07	up
ENSG00000159314.11	ENSG00000159314	201176	ARHGAP27	Rho GTPase activating protein 27 [Source:HGNC Symbol;Acc:HGNC:31813]	-1.10853837107667	5.19365678385452	138.359353039431	3.13454586491004e-08	7.6681409604406e-07	down
ENSG00000187098.15	ENSG00000187098	4286	MITF	melanocyte inducing transcription factor [Source:HGNC Symbol;Acc:HGNC:7105]	2.1014883293143	3.26439695594863	138.347213778586	3.1361667140148e-08	7.6681409604406e-07	up
ENSG00000187792.5	ENSG00000187792	7621	ZNF70	zinc finger protein 70 [Source:HGNC Symbol;Acc:HGNC:13140]	1.62793321613201	4.59690272884741	138.054146111187	3.1755931883751e-08	7.75135878934954e-07	up
ENSG00000116337.16	ENSG00000116337	271	AMPD2	adenosine monophosphate deaminase 2 [Source:HGNC Symbol;Acc:HGNC:469]	1.00042352482113	6.8910730988043	137.912274422229	3.19488493999352e-08	7.78523064106558e-07	up
ENSG00000189120.5	ENSG00000189120	80320	SP6	Sp6 transcription factor [Source:HGNC Symbol;Acc:HGNC:14530]	-2.47775836158424	2.21310930079545	137.804849819568	3.20958275641626e-08	7.79462352854672e-07	down
ENSG00000140563.15	ENSG00000140563	55784	MCTP2	multiple C2 and transmembrane domain containing 2 [Source:HGNC Symbol;Acc:HGNC:25636]	2.34724260277474	2.17680704593889	137.537075181134	3.24656127785706e-08	7.86034020340662e-07	up
ENSG00000186635.14	ENSG00000186635	116985	ARAP1	ArfGAP with RhoGAP domain, ankyrin repeat and PH domain 1 [Source:HGNC Symbol;Acc:HGNC:16925]	-1.01431025423968	5.66944374449166	136.829388385555	3.346685432798e-08	8.08660444829191e-07	down
ENSG00000096654.15	ENSG00000096654	7738	ZNF184	zinc finger protein 184 [Source:HGNC Symbol;Acc:HGNC:12975]	1.15562036744662	4.64017647488601	136.715889647484	3.36307346169355e-08	8.11256831522956e-07	up
ENSG00000169258.7	ENSG00000169258	114787	GPRIN1	G protein regulated inducer of neurite outgrowth 1 [Source:HGNC Symbol;Acc:HGNC:24835]	-1.22236425923585	4.67315591572477	136.594751187959	3.38066705862132e-08	8.14134845926277e-07	down
ENSG00000121749.15	ENSG00000121749	64786	TBC1D15	TBC1 domain family member 15 [Source:HGNC Symbol;Acc:HGNC:25694]	1.08782994859834	6.26218114906367	136.060130792411	3.4595953075727e-08	8.30360629999545e-07	up
ENSG00000106351.13	ENSG00000106351	3268	AGFG2	ArfGAP with FG repeats 2 [Source:HGNC Symbol;Acc:HGNC:5177]	1.03507152112302	5.95747321972618	135.979628589152	3.47166386002091e-08	8.31868521925345e-07	up
ENSG00000106070.19	ENSG00000106070	2887	GRB10	growth factor receptor bound protein 10 [Source:HGNC Symbol;Acc:HGNC:4564]	1.74189820181514	3.36813458599948	135.64121269278	3.5229331647109e-08	8.42748920283671e-07	up
ENSG00000261824.6	ENSG00000261824	NA	LINC00662	long intergenic non-protein coding RNA 662 [Source:HGNC Symbol;Acc:HGNC:27122]	1.58347726245916	4.02586597654975	134.972698499986	3.62680708698381e-08	8.64719825697616e-07	up
ENSG00000223764.2	ENSG00000223764	NA	LINC02593	long intergenic non-protein coding RNA 2593 [Source:HGNC Symbol;Acc:HGNC:53933]	-1.6466138225035	4.01537327238573	134.492895592408	3.70354431337408e-08	8.78644498240579e-07	down
ENSG00000196700.9	ENSG00000196700	57473	ZNF512B	zinc finger protein 512B [Source:HGNC Symbol;Acc:HGNC:29212]	-1.03401360704504	6.65774592071503	133.898050305857	3.80130209039578e-08	9.00351238115653e-07	down
ENSG00000115963.13	ENSG00000115963	390	RND3	Rho family GTPase 3 [Source:HGNC Symbol;Acc:HGNC:671]	1.12881189413578	4.97915447457885	133.784141236595	3.82036073962203e-08	9.03377078183322e-07	up
ENSG00000204389.9	ENSG00000204389	3303	HSPA1A	heat shock protein family A (Hsp70) member 1A [Source:HGNC Symbol;Acc:HGNC:5232]	-2.23402984310023	7.44462788013103	133.661994735466	3.84092052149954e-08	9.06747361865334e-07	down
ENSG00000106948.16	ENSG00000106948	80709	AKNA	AT-hook transcription factor [Source:HGNC Symbol;Acc:HGNC:24108]	1.54345507188025	5.13437974191407	133.469418653005	3.87359551357495e-08	9.12962011453559e-07	up
ENSG00000100292.17	ENSG00000100292	3162	HMOX1	heme oxygenase 1 [Source:HGNC Symbol;Acc:HGNC:5013]	1.3036561256578	5.97401964602972	133.267047678439	3.908279344667e-08	9.18415132619881e-07	up
ENSG00000153037.14	ENSG00000153037	6728	SRP19	signal recognition particle 19 [Source:HGNC Symbol;Acc:HGNC:11300]	1.3417931777929	4.08379536418009	133.259913052131	3.9095086677566e-08	9.18415132619881e-07	up
ENSG00000110171.20	ENSG00000110171	10612	TRIM3	tripartite motif containing 3 [Source:HGNC Symbol;Acc:HGNC:10064]	-1.05447819362253	5.63981715765546	133.058555746157	3.94438838533529e-08	9.2509741951004e-07	down
ENSG00000187266.14	ENSG00000187266	2057	EPOR	erythropoietin receptor [Source:HGNC Symbol;Acc:HGNC:3416]	1.074465920816	5.4730625979403	132.74336371468	3.999712029903e-08	9.36544948760837e-07	up
ENSG00000140104.14	ENSG00000140104	122616	CLBA1	clathrin binding box of aftiphilin containing 1 [Source:HGNC Symbol;Acc:HGNC:20126]	1.12521512578056	5.3288648797589	132.598861498937	4.02537523805753e-08	9.39493827882355e-07	up
ENSG00000237330.3	ENSG00000237330	401934	RNF223	ring finger protein 223 [Source:HGNC Symbol;Acc:HGNC:40020]	-1.30934138798432	4.16384624943678	132.461460374044	4.04995407308105e-08	9.43698374533002e-07	down
ENSG00000173480.11	ENSG00000173480	147687	ZNF417	zinc finger protein 417 [Source:HGNC Symbol;Acc:HGNC:20646]	1.62018840801409	3.36716389993097	132.024907991486	4.1292057236771e-08	9.60608263580997e-07	up
ENSG00000196352.15	ENSG00000196352	1604	CD55	CD55 molecule (Cromer blood group) [Source:HGNC Symbol;Acc:HGNC:2665]	1.78109317034173	6.2642493014434	131.690022399956	4.19121764191912e-08	9.71889290933405e-07	up
ENSG00000198856.13	ENSG00000198856	58505	OSTC	oligosaccharyltransferase complex non-catalytic subunit [Source:HGNC Symbol;Acc:HGNC:24448]	1.04793282195998	7.16234176245039	131.497823552566	4.22729395432909e-08	9.77102977192754e-07	up
ENSG00000151014.6	ENSG00000151014	25819	NOCT	nocturnin [Source:HGNC Symbol;Acc:HGNC:14254]	1.4506654690344	3.77974034762858	131.130455629935	4.29725398462234e-08	9.90090072706977e-07	up
ENSG00000172183.15	ENSG00000172183	3669	ISG20	interferon stimulated exonuclease gene 20 [Source:HGNC Symbol;Acc:HGNC:6130]	2.29420324710886	3.88077355432092	130.44722502293	4.43095770623175e-08	1.0143929767913e-06	up
ENSG00000107864.15	ENSG00000107864	22849	CPEB3	cytoplasmic polyadenylation element binding protein 3 [Source:HGNC Symbol;Acc:HGNC:21746]	1.98012672638812	2.98140719083278	130.074699789999	4.50588235858423e-08	1.0250895701094e-06	up
ENSG00000185950.9	ENSG00000185950	8660	IRS2	insulin receptor substrate 2 [Source:HGNC Symbol;Acc:HGNC:6126]	1.14909562988647	5.25558804781393	130.073127736834	4.50620162974988e-08	1.0250895701094e-06	up
ENSG00000197355.11	ENSG00000197355	91373	UAP1L1	UDP-N-acetylglucosamine pyrophosphorylase 1 like 1 [Source:HGNC Symbol;Acc:HGNC:28082]	-1.28570802447364	4.00049637626963	129.667938958644	4.58937149306497e-08	1.04236009408839e-06	down
ENSG00000109083.13	ENSG00000109083	90410	IFT20	intraflagellar transport 20 [Source:HGNC Symbol;Acc:HGNC:30989]	1.07989631342374	5.09480041501141	129.452528661542	4.6343091109253e-08	1.05090634207844e-06	up
ENSG00000204815.10	ENSG00000204815	83538	TTC25	tetratricopeptide repeat domain 25 [Source:HGNC Symbol;Acc:HGNC:25280]	2.13076566613286	3.1837605259096	129.247937109814	4.67746154893346e-08	1.05902149116561e-06	up
ENSG00000196387.9	ENSG00000196387	7699	ZNF140	zinc finger protein 140 [Source:HGNC Symbol;Acc:HGNC:12925]	1.20620688693072	4.76918085890822	129.027423718904	4.72449345176897e-08	1.06798808735979e-06	up
ENSG00000122644.13	ENSG00000122644	10124	ARL4A	ADP ribosylation factor like GTPase 4A [Source:HGNC Symbol;Acc:HGNC:695]	1.03985862412942	5.3095686993467	127.57812398715	5.04757632489525e-08	1.13389070035967e-06	up
ENSG00000168140.5	ENSG00000168140	114990	VASN	vasorin [Source:HGNC Symbol;Acc:HGNC:18517]	-1.25543959351701	4.18584139078811	127.350217698306	5.10067391926624e-08	1.14207247477051e-06	down
ENSG00000176473.13	ENSG00000176473	79446	WDR25	WD repeat domain 25 [Source:HGNC Symbol;Acc:HGNC:21064]	1.0834091558626	4.38609440289924	127.338232764159	5.10348399679067e-08	1.14207247477051e-06	up
ENSG00000185684.14	ENSG00000185684	NA	EP400P1	EP400 pseudogene 1 [Source:HGNC Symbol;Acc:HGNC:26602]	1.0474213556453	5.37691419124295	127.065543714188	5.16790706972173e-08	1.15371117921412e-06	up
ENSG00000120370.12	ENSG00000120370	92344	GORAB	golgin, RAB6 interacting [Source:HGNC Symbol;Acc:HGNC:25676]	1.10497331438694	4.60236597766726	126.430993789432	5.32149462633328e-08	1.18432087063148e-06	up
ENSG00000171604.12	ENSG00000171604	51523	CXXC5	CXXC finger protein 5 [Source:HGNC Symbol;Acc:HGNC:26943]	-1.02303894741805	5.08758282751961	126.344262892789	5.34289449603314e-08	1.18724565949719e-06	down
ENSG00000162512.16	ENSG00000162512	9672	SDC3	syndecan 3 [Source:HGNC Symbol;Acc:HGNC:10660]	-1.24002758578676	4.41906357667806	125.433787748579	5.57365543755196e-08	1.22714309687113e-06	down
ENSG00000132819.17	ENSG00000132819	55544	RBM38	RNA binding motif protein 38 [Source:HGNC Symbol;Acc:HGNC:15818]	-1.14682457430902	5.14016367834367	124.784308934694	5.74531935600852e-08	1.26300392020389e-06	down
ENSG00000166401.14	ENSG00000166401	5271	SERPINB8	serpin family B member 8 [Source:HGNC Symbol;Acc:HGNC:8952]	1.38559761266197	4.5964304159273	124.626764488224	5.78787648612335e-08	1.26654947094361e-06	up
ENSG00000011523.14	ENSG00000011523	23177	CEP68	centrosomal protein 68 [Source:HGNC Symbol;Acc:HGNC:29076]	-1.44649160986245	3.43959144310393	124.151598760713	5.91845680158402e-08	1.29107633234809e-06	down
ENSG00000180758.12	ENSG00000180758	80045	GPR157	G protein-coupled receptor 157 [Source:HGNC Symbol;Acc:HGNC:23687]	-1.24759288463889	3.82728962329074	124.121294005522	5.92689976594381e-08	1.29107633234809e-06	down
ENSG00000104856.14	ENSG00000104856	5971	RELB	RELB proto-oncogene, NF-kB subunit [Source:HGNC Symbol;Acc:HGNC:9956]	2.20362958972143	2.00843398258255	123.608029443908	6.07203360212946e-08	1.3167062910681e-06	up
ENSG00000196372.13	ENSG00000196372	79754	ASB13	ankyrin repeat and SOCS box containing 13 [Source:HGNC Symbol;Acc:HGNC:19765]	-1.21354603560875	4.11447383748752	122.873117437584	6.28705779324141e-08	1.35923353223206e-06	down
ENSG00000198807.12	ENSG00000198807	5083	PAX9	paired box 9 [Source:HGNC Symbol;Acc:HGNC:8623]	1.08231372349807	4.35627612918245	122.771848472591	6.31737253390576e-08	1.36373671050996e-06	up
ENSG00000188760.10	ENSG00000188760	130612	TMEM198	transmembrane protein 198 [Source:HGNC Symbol;Acc:HGNC:33704]	1.58607828854421	4.06536858046033	122.26336546783	6.47216524107221e-08	1.39088669164268e-06	up
ENSG00000254726.3	ENSG00000254726	92312	MEX3A	mex-3 RNA binding family member A [Source:HGNC Symbol;Acc:HGNC:33482]	-1.23484347184256	4.42897528174114	122.066877442068	6.53315195307025e-08	1.4018973974521e-06	down
ENSG00000172731.14	ENSG00000172731	55222	LRRC20	leucine rich repeat containing 20 [Source:HGNC Symbol;Acc:HGNC:23421]	-1.57952389857989	3.01335811494781	121.510018110362	6.70963547487755e-08	1.43548257771301e-06	down
ENSG00000052749.13	ENSG00000052749	23223	RRP12	ribosomal RNA processing 12 homolog [Source:HGNC Symbol;Acc:HGNC:29100]	1.11330312474183	8.59825274391355	121.170624228224	6.81990143302768e-08	1.4569052437242e-06	up
ENSG00000125629.15	ENSG00000125629	51141	INSIG2	insulin induced gene 2 [Source:HGNC Symbol;Acc:HGNC:20452]	1.10684871745953	5.20058785001596	121.090804068085	6.84613775887301e-08	1.46034009731925e-06	up
ENSG00000123364.5	ENSG00000123364	3229	HOXC13	homeobox C13 [Source:HGNC Symbol;Acc:HGNC:5125]	-1.3373094020821	4.59468605069111	120.232902372521	7.13561993033659e-08	1.51758591329067e-06	down
ENSG00000153714.6	ENSG00000153714	286343	LURAP1L	leucine rich adaptor protein 1 like [Source:HGNC Symbol;Acc:HGNC:31452]	2.08543220130988	3.13003824474908	119.337680785236	7.45289946042781e-08	1.57574022856721e-06	up
ENSG00000085552.17	ENSG00000085552	57549	IGSF9	immunoglobulin superfamily member 9 [Source:HGNC Symbol;Acc:HGNC:18132]	-1.31358386482991	4.90343530266051	119.00232452485	7.57593348437574e-08	1.594717360247e-06	down
ENSG00000177045.9	ENSG00000177045	147912	SIX5	SIX homeobox 5 [Source:HGNC Symbol;Acc:HGNC:10891]	1.67800713315686	3.12704952013407	118.481487189584	7.77170334895415e-08	1.63353478140225e-06	up
ENSG00000205356.9	ENSG00000205356	25851	TECPR1	tectonin beta-propeller repeat containing 1 [Source:HGNC Symbol;Acc:HGNC:22214]	1.08430982965257	6.01539315651087	118.413476851945	7.79769611000679e-08	1.63623353256957e-06	up
ENSG00000284753.1	ENSG00000284753	110599564	EEF1AKMT4	EEF1A lysine methyltransferase 4 [Source:HGNC Symbol;Acc:HGNC:53611]	1.26179785430137	4.46730815404112	118.388081656783	7.80742762638335e-08	1.63623353256957e-06	up
ENSG00000130513.6	ENSG00000130513	9518	GDF15	growth differentiation factor 15 [Source:HGNC Symbol;Acc:HGNC:30142]	2.81524422431909	6.26695618377051	118.358748526159	7.81868565678022e-08	1.63623353256957e-06	up
ENSG00000140465.14	ENSG00000140465	1543	CYP1A1	cytochrome P450 family 1 subfamily A member 1 [Source:HGNC Symbol;Acc:HGNC:2595]	-3.90892456592338	4.80448889528534	117.972699872284	7.96861404781809e-08	1.66276871067461e-06	down
ENSG00000172007.6	ENSG00000172007	83452	RAB33B	RAB33B, member RAS oncogene family [Source:HGNC Symbol;Acc:HGNC:16075]	1.18152145671572	4.34963745929553	117.735786388056	8.06226915250792e-08	1.67987309573343e-06	up
ENSG00000163644.15	ENSG00000163644	152926	PPM1K	protein phosphatase, Mg2+/Mn2+ dependent 1K [Source:HGNC Symbol;Acc:HGNC:25415]	1.6110168969045	5.57501461884487	117.62164187055	8.1078460310551e-08	1.68471653587214e-06	up
ENSG00000187764.11	ENSG00000187764	10507	SEMA4D	semaphorin 4D [Source:HGNC Symbol;Acc:HGNC:10732]	-1.05082045454213	4.21766856781541	117.209083438876	8.27507987495398e-08	1.71255055755262e-06	down
ENSG00000120129.6	ENSG00000120129	1843	DUSP1	dual specificity phosphatase 1 [Source:HGNC Symbol;Acc:HGNC:3064]	1.34016529321404	5.28830051838999	117.171359656693	8.29056957680059e-08	1.71255055755262e-06	up
ENSG00000188092.14	ENSG00000188092	51463	GPR89B	G protein-coupled receptor 89B [Source:HGNC Symbol;Acc:HGNC:13840]	1.0311699594467	4.61670845215466	116.847453652514	8.42495704371983e-08	1.73284130783348e-06	up
ENSG00000197461.13	ENSG00000197461	5154	PDGFA	platelet derived growth factor subunit A [Source:HGNC Symbol;Acc:HGNC:8799]	-1.34871863581703	4.08419669931727	116.228567139287	8.68879925249712e-08	1.78157426786462e-06	down
ENSG00000162851.8	ENSG00000162851	64216	TFB2M	transcription factor B2, mitochondrial [Source:HGNC Symbol;Acc:HGNC:18559]	1.07661761361531	5.08469077019044	116.160121768502	8.71856130455361e-08	1.78302639936795e-06	up
ENSG00000250116.2	ENSG00000250116	NA		novel transcript	3.22490802025983	1.07052538555246	115.933221360261	8.8180708349149e-08	1.80081540331778e-06	up
ENSG00000026950.17	ENSG00000026950	11119	BTN3A1	butyrophilin subfamily 3 member A1 [Source:HGNC Symbol;Acc:HGNC:1138]	3.93607117899122	0.390948995727779	115.874342820313	8.84410684991152e-08	1.80103880844836e-06	up
ENSG00000240024.5	ENSG00000240024	NA	LINC00888	long intergenic non-protein coding RNA 888 [Source:HGNC Symbol;Acc:HGNC:48575]	1.12538564070607	4.69472740479773	115.874089114555	8.84421923046911e-08	1.80103880844836e-06	up
ENSG00000062282.15	ENSG00000062282	84649	DGAT2	diacylglycerol O-acyltransferase 2 [Source:HGNC Symbol;Acc:HGNC:16940]	-2.58640531149638	2.21108087263047	115.647025419851	8.94546394233628e-08	1.81358675633775e-06	down
ENSG00000157741.15	ENSG00000157741	254048	UBN2	ubinuclein 2 [Source:HGNC Symbol;Acc:HGNC:21931]	1.02323879640501	5.97231116551985	115.07538424145	9.20634184237101e-08	1.85898281836753e-06	up
ENSG00000168539.4	ENSG00000168539	1128	CHRM1	cholinergic receptor muscarinic 1 [Source:HGNC Symbol;Acc:HGNC:1950]	-2.58203684147478	1.44650828987794	115.027989109284	9.22836357647382e-08	1.86081603280455e-06	down
ENSG00000255508.7	ENSG00000255508	NA		novel protein	1.62543184457774	2.66799076297935	114.989319274328	9.24637631240802e-08	1.86147791052375e-06	up
ENSG00000205363.5	ENSG00000205363	388135	INSYN1	inhibitory synaptic factor 1 [Source:HGNC Symbol;Acc:HGNC:33753]	-1.38442058714888	5.06374874712953	114.965394028388	9.25754125356112e-08	1.86147791052375e-06	down
ENSG00000223855.1	ENSG00000223855	NA		novel transcript	-1.53568402676919	2.59849031980415	113.876914036342	9.7823785145639e-08	1.95606753691078e-06	down
ENSG00000119899.13	ENSG00000119899	26503	SLC17A5	solute carrier family 17 member 5 [Source:HGNC Symbol;Acc:HGNC:10933]	1.81651353187003	4.4326476867472	113.648612917089	9.89677905989445e-08	1.97619434089031e-06	up
ENSG00000010810.17	ENSG00000010810	2534	FYN	FYN proto-oncogene, Src family tyrosine kinase [Source:HGNC Symbol;Acc:HGNC:4037]	1.47739444867855	3.54958082674264	112.7186775705	1.03790351316337e-07	2.06389195141767e-06	up
ENSG00000112379.9	ENSG00000112379	57221	ARFGEF3	ARFGEF family member 3 [Source:HGNC Symbol;Acc:HGNC:21213]	1.05796335551669	6.85009878016147	112.581552280332	1.04524223508731e-07	2.07453998248689e-06	up
ENSG00000272405.1	ENSG00000272405	NA		novel transcript, antisense to BCAN	1.09061084008195	4.78584570082959	112.508081376054	1.04919895894609e-07	2.07453998248689e-06	up
ENSG00000168398.6	ENSG00000168398	624	BDKRB2	bradykinin receptor B2 [Source:HGNC Symbol;Acc:HGNC:1030]	2.1331757785019	3.03264666028008	112.499760278216	1.04964817681291e-07	2.07453998248689e-06	up
ENSG00000173621.9	ENSG00000173621	78999	LRFN4	leucine rich repeat and fibronectin type III domain containing 4 [Source:HGNC Symbol;Acc:HGNC:28456]	-1.36367222939118	4.74663185017493	112.496058617059	1.0498480839803e-07	2.07453998248689e-06	down
ENSG00000184545.11	ENSG00000184545	1850	DUSP8	dual specificity phosphatase 8 [Source:HGNC Symbol;Acc:HGNC:3074]	1.11571387562349	5.0353522748656	111.806989055003	1.0878400447533e-07	2.13951796489989e-06	up
ENSG00000204611.7	ENSG00000204611	90317	ZNF616	zinc finger protein 616 [Source:HGNC Symbol;Acc:HGNC:28062]	1.05890272135883	4.97045898335002	111.711041596045	1.09325523844688e-07	2.14723095125011e-06	up
ENSG00000166886.13	ENSG00000166886	4665	NAB2	NGFI-A binding protein 2 [Source:HGNC Symbol;Acc:HGNC:7627]	1.34929433092295	6.15935894214053	111.669248371501	1.09562375502661e-07	2.14894716589598e-06	up
ENSG00000187800.13	ENSG00000187800	375033	PEAR1	platelet endothelial aggregation receptor 1 [Source:HGNC Symbol;Acc:HGNC:33631]	4.08533081958183	2.13524822051695	111.488807208211	1.1059181189367e-07	2.16618321470749e-06	up
ENSG00000204524.7	ENSG00000204524	390980	ZNF805	zinc finger protein 805 [Source:HGNC Symbol;Acc:HGNC:23272]	1.34406387557185	3.42857054141372	111.180344697456	1.12377642759277e-07	2.19816785027227e-06	up
ENSG00000160469.16	ENSG00000160469	84446	BRSK1	BR serine/threonine kinase 1 [Source:HGNC Symbol;Acc:HGNC:18994]	1.30809414237341	5.18404317950794	110.785982018432	1.14709579811817e-07	2.23640302862596e-06	up
ENSG00000187091.13	ENSG00000187091	5333	PLCD1	phospholipase C delta 1 [Source:HGNC Symbol;Acc:HGNC:9060]	1.59731324875438	3.19811895140646	110.771042369478	1.14799014754535e-07	2.23640302862596e-06	up
ENSG00000118707.10	ENSG00000118707	60436	TGIF2	TGFB induced factor homeobox 2 [Source:HGNC Symbol;Acc:HGNC:15764]	-1.26111706964135	4.95367365112743	110.382655544929	1.17152603448455e-07	2.26689499297232e-06	down
ENSG00000227719.1	ENSG00000227719	NA		novel transcript	2.2682783367342	1.24613797726145	110.259273461327	1.17911932972002e-07	2.27241268141886e-06	up
ENSG00000233930.3	ENSG00000233930	NA	KRTAP5-AS1	KRTAP5-1/KRTAP5-2 antisense RNA 1 [Source:HGNC Symbol;Acc:HGNC:27877]	1.85855519183446	2.82688977028758	109.474116358608	1.22879562278007e-07	2.35866417472751e-06	up
ENSG00000196814.15	ENSG00000196814	89853	MVB12B	multivesicular body subunit 12B [Source:HGNC Symbol;Acc:HGNC:23368]	-1.42005228409421	2.96579817547556	109.190173954208	1.24735329987102e-07	2.38473382875608e-06	down
ENSG00000171124.13	ENSG00000171124	2525	FUT3	fucosyltransferase 3 (Lewis blood group) [Source:HGNC Symbol;Acc:HGNC:4014]	5.5975120235558	1.17557296129716	109.03591213904	1.25757120302447e-07	2.40107585469891e-06	up
ENSG00000133639.5	ENSG00000133639	694	BTG1	BTG anti-proliferation factor 1 [Source:HGNC Symbol;Acc:HGNC:1130]	1.06867131258096	5.37475808802023	108.781965881838	1.27460353536832e-07	2.43036804084752e-06	up
ENSG00000119138.4	ENSG00000119138	687	KLF9	Kruppel like factor 9 [Source:HGNC Symbol;Acc:HGNC:1123]	1.67288537160626	2.76779794816343	108.689810502053	1.28085031508647e-07	2.43581811904738e-06	up
ENSG00000168016.14	ENSG00000168016	9881	TRANK1	tetratricopeptide repeat and ankyrin repeat containing 1 [Source:HGNC Symbol;Acc:HGNC:29011]	2.59833126895576	1.17639717863416	107.44723722984	1.36863291845156e-07	2.5856551207067e-06	up
ENSG00000117385.15	ENSG00000117385	64175	P3H1	prolyl 3-hydroxylase 1 [Source:HGNC Symbol;Acc:HGNC:19316]	1.19397563017596	5.03223829373681	107.300078272929	1.37948281738261e-07	2.60273286948947e-06	up
ENSG00000276952.1	ENSG00000276952	NA		novel transcript, antisense to PYGB	2.4908441955452	1.06268788855361	107.250892132905	1.38313142329905e-07	2.60619665436047e-06	up
ENSG00000174307.6	ENSG00000174307	23612	PHLDA3	pleckstrin homology like domain family A member 3 [Source:HGNC Symbol;Acc:HGNC:8934]	-1.2277811276099	5.50913532948575	107.168408369764	1.38927511159847e-07	2.61434663343603e-06	down
ENSG00000125962.14	ENSG00000125962	64860	ARMCX5	armadillo repeat containing X-linked 5 [Source:HGNC Symbol;Acc:HGNC:25772]	1.13839896678924	4.16759211461005	107.114156298252	1.39333320694531e-07	2.61855575375853e-06	up
ENSG00000107731.12	ENSG00000107731	219699	UNC5B	unc-5 netrin receptor B [Source:HGNC Symbol;Acc:HGNC:12568]	1.49977501605494	3.44820638894566	106.708960896054	1.42407946164797e-07	2.66596926361236e-06	up
ENSG00000251192.7	ENSG00000251192	641339	ZNF674	zinc finger protein 674 [Source:HGNC Symbol;Acc:HGNC:17625]	1.68772813078635	2.48963652800478	106.708369354642	1.42412491789267e-07	2.66596926361236e-06	up
ENSG00000132196.14	ENSG00000132196	51478	HSD17B7	hydroxysteroid 17-beta dehydrogenase 7 [Source:HGNC Symbol;Acc:HGNC:5215]	1.08411098470856	4.63673107841947	106.657839433283	1.42801402591746e-07	2.66977342660798e-06	up
ENSG00000163512.14	ENSG00000163512	64343	AZI2	5-azacytidine induced 2 [Source:HGNC Symbol;Acc:HGNC:24002]	1.02208233556401	4.66730147847156	106.065889434285	1.47450127250404e-07	2.74597212367754e-06	up
ENSG00000129493.15	ENSG00000129493	25938	HEATR5A	HEAT repeat containing 5A [Source:HGNC Symbol;Acc:HGNC:20276]	1.14248330830513	5.07865271208063	105.973578901898	1.48190729661906e-07	2.75619420485022e-06	up
ENSG00000143630.10	ENSG00000143630	57657	HCN3	hyperpolarization activated cyclic nucleotide gated potassium channel 3 [Source:HGNC Symbol;Acc:HGNC:19183]	-1.26515337264329	4.18634174392476	105.37861723699	1.53068617564692e-07	2.82499039117789e-06	down
ENSG00000054598.8	ENSG00000054598	2296	FOXC1	forkhead box C1 [Source:HGNC Symbol;Acc:HGNC:3800]	-1.47291276549145	3.24266504146997	105.253673643843	1.54116433585133e-07	2.84068200724803e-06	down
ENSG00000162510.6	ENSG00000162510	4146	MATN1	matrilin 1 [Source:HGNC Symbol;Acc:HGNC:6907]	3.25539043495616	1.40499293784066	105.16386026618	1.54874762162279e-07	2.85100442459293e-06	up
ENSG00000133101.10	ENSG00000133101	8900	CCNA1	cyclin A1 [Source:HGNC Symbol;Acc:HGNC:1577]	2.31559811831805	3.72884872087767	104.948342983558	1.56712124217033e-07	2.87378853299526e-06	up
ENSG00000196917.5	ENSG00000196917	27198	HCAR1	hydroxycarboxylic acid receptor 1 [Source:HGNC Symbol;Acc:HGNC:4532]	-1.58308350593801	2.91858649685051	104.374366800292	1.61729741253802e-07	2.95825507634341e-06	down
ENSG00000142765.18	ENSG00000142765	84958	SYTL1	synaptotagmin like 1 [Source:HGNC Symbol;Acc:HGNC:15584]	1.06004023128519	6.2573973388031	103.236975526759	1.72231919849428e-07	3.13105358444882e-06	up
ENSG00000099308.10	ENSG00000099308	23031	MAST3	microtubule associated serine/threonine kinase 3 [Source:HGNC Symbol;Acc:HGNC:19036]	-1.27017714709992	3.95580497416543	103.144556089522	1.73119389062483e-07	3.1425977986759e-06	down
ENSG00000007314.12	ENSG00000007314	6329	SCN4A	sodium voltage-gated channel alpha subunit 4 [Source:HGNC Symbol;Acc:HGNC:10591]	2.98440493606888	3.39973653830384	102.638086214151	1.78077761824757e-07	3.20027997719316e-06	up
ENSG00000177706.9	ENSG00000177706	56975	FAM20C	FAM20C golgi associated secretory pathway kinase [Source:HGNC Symbol;Acc:HGNC:22140]	-1.16364676054377	3.88248610571968	102.608520943878	1.78372244426318e-07	3.2015702348529e-06	down
ENSG00000198453.13	ENSG00000198453	374900	ZNF568	zinc finger protein 568 [Source:HGNC Symbol;Acc:HGNC:25392]	1.20922869067833	3.87576237941617	102.449556805313	1.79965281975761e-07	3.22526249049829e-06	up
ENSG00000132002.8	ENSG00000132002	3337	DNAJB1	DnaJ heat shock protein family (Hsp40) member B1 [Source:HGNC Symbol;Acc:HGNC:5270]	-1.07121378101972	7.85980749496559	102.432131664252	1.80140904212988e-07	3.22526249049829e-06	down
ENSG00000103888.17	ENSG00000103888	57214	CEMIP	cell migration inducing hyaluronidase 1 [Source:HGNC Symbol;Acc:HGNC:29213]	1.35017254058118	3.09564553389156	101.516091806145	1.89658751482591e-07	3.37883998768924e-06	up
ENSG00000163703.17	ENSG00000163703	78987	CRELD1	cysteine rich with EGF like domains 1 [Source:HGNC Symbol;Acc:HGNC:14630]	1.60872485041157	6.03604256253725	101.095948805442	1.94217852791731e-07	3.45150812062634e-06	up
ENSG00000187634.12	ENSG00000187634	148398	SAMD11	sterile alpha motif domain containing 11 [Source:HGNC Symbol;Acc:HGNC:28706]	-1.17299562113806	3.66476891693383	100.895164267907	1.96441308081511e-07	3.48241268346225e-06	down
ENSG00000116574.6	ENSG00000116574	58480	RHOU	ras homolog family member U [Source:HGNC Symbol;Acc:HGNC:17794]	1.46842856441558	3.13103105826084	99.9683780644791	2.07093628464207e-07	3.65323324715326e-06	up
ENSG00000130590.14	ENSG00000130590	140700	SAMD10	sterile alpha motif domain containing 10 [Source:HGNC Symbol;Acc:HGNC:16129]	-1.24101797341016	3.47641837201448	99.7887913282266	2.09234225663836e-07	3.68040319319469e-06	down
ENSG00000105219.10	ENSG00000105219	79935	CNTD2	cyclin N-terminal domain containing 2 [Source:HGNC Symbol;Acc:HGNC:25805]	2.28872429572033	2.3702629645533	99.7748215566013	2.09401809281022e-07	3.68040319319469e-06	up
ENSG00000108641.15	ENSG00000108641	27077	B9D1	B9 domain containing 1 [Source:HGNC Symbol;Acc:HGNC:24123]	1.27781887017245	3.91285394983492	98.501226619152	2.25353470322488e-07	3.94629335301634e-06	up
ENSG00000165410.14	ENSG00000165410	1073	CFL2	cofilin 2 [Source:HGNC Symbol;Acc:HGNC:1875]	-1.19386354934063	3.49896589439515	98.0138664173951	2.31826254570833e-07	4.04486172568552e-06	down
ENSG00000116761.11	ENSG00000116761	1491	CTH	cystathionine gamma-lyase [Source:HGNC Symbol;Acc:HGNC:2501]	1.46944051433173	3.2077457620306	97.6198449216735	2.37216889574612e-07	4.12889494117942e-06	up
ENSG00000187244.11	ENSG00000187244	4059	BCAM	basal cell adhesion molecule (Lutheran blood group) [Source:HGNC Symbol;Acc:HGNC:6722]	-1.04717603349761	5.52757866613564	97.4822202193173	2.39133800021802e-07	4.15220609047518e-06	down
ENSG00000184564.10	ENSG00000184564	84189	SLITRK6	SLIT and NTRK like family member 6 [Source:HGNC Symbol;Acc:HGNC:23503]	2.09491868803389	2.5916907250956	97.3022662054329	2.41667385295662e-07	4.18911709058329e-06	up
ENSG00000180257.13	ENSG00000180257	125893	ZNF816	zinc finger protein 816 [Source:HGNC Symbol;Acc:HGNC:26995]	1.04670817984436	4.12414222735735	97.0305712919746	2.45551649704306e-07	4.24314431225818e-06	up
ENSG00000103160.12	ENSG00000103160	83693	HSDL1	hydroxysteroid dehydrogenase like 1 [Source:HGNC Symbol;Acc:HGNC:16475]	-1.01917245508602	5.52288584700544	97.006924483314	2.45893116503278e-07	4.24394398075346e-06	down
ENSG00000117461.15	ENSG00000117461	8503	PIK3R3	phosphoinositide-3-kinase regulatory subunit 3 [Source:HGNC Symbol;Acc:HGNC:8981]	-1.06181975054765	5.00699965223888	96.9851983615584	2.46207332156118e-07	4.24427195972243e-06	down
ENSG00000236404.9	ENSG00000236404	NA	VLDLR-AS1	VLDLR antisense RNA 1 [Source:HGNC Symbol;Acc:HGNC:49621]	3.69556061430017	0.899930225697951	96.6220938364226	2.51528111019182e-07	4.31529791422766e-06	up
ENSG00000114395.10	ENSG00000114395	11068	CYB561D2	cytochrome b561 family member D2 [Source:HGNC Symbol;Acc:HGNC:30253]	1.00185912469845	4.22680751863093	96.0615826725621	2.60004912848187e-07	4.43953756771779e-06	up
ENSG00000239305.7	ENSG00000239305	7844	RNF103	ring finger protein 103 [Source:HGNC Symbol;Acc:HGNC:12859]	-1.0229398695486	3.95418081915268	95.7536052986558	2.64803006642519e-07	4.50541162899348e-06	down
ENSG00000103044.11	ENSG00000103044	3038	HAS3	hyaluronan synthase 3 [Source:HGNC Symbol;Acc:HGNC:4820]	-2.79771808255792	0.58361437297838	94.9717734814697	2.77450494880957e-07	4.69835779140579e-06	down
ENSG00000207561.1	ENSG00000207561	NA	MIR635	microRNA 635 [Source:HGNC Symbol;Acc:HGNC:32891]	2.86291994138073	0.76132731927237	94.5564652041749	2.84452289956626e-07	4.81125949730167e-06	up
ENSG00000132326.12	ENSG00000132326	8864	PER2	period circadian regulator 2 [Source:HGNC Symbol;Acc:HGNC:8846]	1.17764383735054	4.45085972991148	94.4443091310213	2.86378060946736e-07	4.83814028464304e-06	up
ENSG00000198743.7	ENSG00000198743	6526	SLC5A3	solute carrier family 5 member 3 [Source:HGNC Symbol;Acc:HGNC:11038]	-1.21397864038279	4.21863185572768	94.2493982760717	2.89760755749581e-07	4.87238641568622e-06	down
ENSG00000057593.13	ENSG00000057593	2155	F7	coagulation factor VII [Source:HGNC Symbol;Acc:HGNC:3544]	2.59425410147011	3.26178366538744	93.8374200573654	2.97063891374471e-07	4.98353274946415e-06	up
ENSG00000275437.1	ENSG00000275437	NA		novel transcript, sense intronic to CABLES2	-1.55244759678451	2.24215003307976	93.3454198977569	3.06066185481392e-07	5.10798816806852e-06	down
ENSG00000258521.1	ENSG00000258521	NA		novel transcript, antisense to WARS	3.29416893513715	0.419670109689154	93.3350652115824	3.06259010981085e-07	5.10798816806852e-06	up
ENSG00000197860.10	ENSG00000197860	54557	SGTB	small glutamine rich tetratricopeptide repeat containing beta [Source:HGNC Symbol;Acc:HGNC:23567]	1.25972302294637	4.4627974665882	92.5143226133996	3.21999682857804e-07	5.35808963014659e-06	up
ENSG00000172716.16	ENSG00000172716	91607	SLFN11	schlafen family member 11 [Source:HGNC Symbol;Acc:HGNC:26633]	1.54200730565217	3.75718335700694	91.8866912273158	3.3466981402472e-07	5.55605994946121e-06	up
ENSG00000141506.13	ENSG00000141506	23533	PIK3R5	phosphoinositide-3-kinase regulatory subunit 5 [Source:HGNC Symbol;Acc:HGNC:30035]	2.28984024388381	1.60714089203822	91.8156600292904	3.3613972878763e-07	5.57189258442029e-06	up
ENSG00000114541.15	ENSG00000114541	23150	FRMD4B	FERM domain containing 4B [Source:HGNC Symbol;Acc:HGNC:24886]	1.33075980218612	3.49655633050812	91.8031874060425	3.36398606334897e-07	5.57189258442029e-06	up
ENSG00000102195.9	ENSG00000102195	9248	GPR50	G protein-coupled receptor 50 [Source:HGNC Symbol;Acc:HGNC:4506]	3.41397822475165	-0.396526283304328	91.7209839561293	3.38110572466697e-07	5.59380402802498e-06	up
ENSG00000109103.11	ENSG00000109103	9094	UNC119	unc-119 lipid binding chaperone [Source:HGNC Symbol;Acc:HGNC:12565]	-1.08568030633773	5.33286918802423	91.6633907569176	3.39316009678878e-07	5.60477224215172e-06	down
ENSG00000137193.14	ENSG00000137193	5292	PIM1	Pim-1 proto-oncogene, serine/threonine kinase [Source:HGNC Symbol;Acc:HGNC:8986]	1.15417917332057	3.59920110431732	91.6520852900181	3.39553218537536e-07	5.60477224215172e-06	up
ENSG00000169129.15	ENSG00000169129	84632	AFAP1L2	actin filament associated protein 1 like 2 [Source:HGNC Symbol;Acc:HGNC:25901]	-1.73358218717756	3.17417032628969	91.4031500421137	3.44825245251334e-07	5.67680915026583e-06	down
ENSG00000102781.14	ENSG00000102781	84056	KATNAL1	katanin catalytic subunit A1 like 1 [Source:HGNC Symbol;Acc:HGNC:28361]	-1.11083935599983	3.52894078664334	91.0398200460441	3.52690817306919e-07	5.78839712376892e-06	down
ENSG00000267519.6	ENSG00000267519	NA		novel transcript	-1.77093215387828	2.42766890383121	90.5573862381931	3.63457685259806e-07	5.94882784517372e-06	down
ENSG00000105550.9	ENSG00000105550	26291	FGF21	fibroblast growth factor 21 [Source:HGNC Symbol;Acc:HGNC:3678]	5.77599365843115	4.02533714644049	90.0716085925565	3.74685140574467e-07	6.10753771659764e-06	up
ENSG00000176749.9	ENSG00000176749	8851	CDK5R1	cyclin dependent kinase 5 regulatory subunit 1 [Source:HGNC Symbol;Acc:HGNC:1775]	-1.46288741591625	2.39719565920922	89.7837992067462	3.81526179768798e-07	6.20744758539576e-06	down
ENSG00000169991.11	ENSG00000169991	126917	IFFO2	intermediate filament family orphan 2 [Source:HGNC Symbol;Acc:HGNC:27006]	-1.29722288510054	3.03259125096454	89.6320324155708	3.8519169206972e-07	6.25045254727581e-06	down
ENSG00000140650.12	ENSG00000140650	5373	PMM2	phosphomannomutase 2 [Source:HGNC Symbol;Acc:HGNC:9115]	1.13148002760501	5.50201921230844	89.5280072163171	3.87727665848139e-07	6.28231170810457e-06	up
ENSG00000250903.8	ENSG00000250903	NA	GMDS-DT	GMDS divergent transcript [Source:HGNC Symbol;Acc:HGNC:48993]	1.85313347857138	2.65552520356189	89.2848035703887	3.93732305874906e-07	6.35318671331485e-06	up
ENSG00000229431.1	ENSG00000229431	NA	MED8-AS1	MED8 antisense RNA 1 [Source:HGNC Symbol;Acc:HGNC:40908]	2.88991725454482	1.35673197308845	88.7328089689789	4.07764405908692e-07	6.55680046173122e-06	up
ENSG00000152527.14	ENSG00000152527	130271	PLEKHH2	pleckstrin homology, MyTH4 and FERM domain containing H2 [Source:HGNC Symbol;Acc:HGNC:30506]	1.61938032595909	2.86194097842676	88.7169773316352	4.08175308704837e-07	6.55680046173122e-06	up
ENSG00000260279.3	ENSG00000260279	NA		novel transcript, antisense to ANKRD11	1.74283317431248	3.06750864228616	88.0563631391052	4.25755981764255e-07	6.80878058934894e-06	up
ENSG00000157870.16	ENSG00000157870	127281	PRXL2B	peroxiredoxin like 2B [Source:HGNC Symbol;Acc:HGNC:28390]	-1.06470062119958	4.5288129716571	86.8662889646331	4.59685667749165e-07	7.30265286765717e-06	down
ENSG00000197122.11	ENSG00000197122	6714	SRC	SRC proto-oncogene, non-receptor tyrosine kinase [Source:HGNC Symbol;Acc:HGNC:11283]	-1.1557919897316	4.32848930589084	86.6537793272996	4.66068343253379e-07	7.38772279046729e-06	down
ENSG00000134824.14	ENSG00000134824	9415	FADS2	fatty acid desaturase 2 [Source:HGNC Symbol;Acc:HGNC:3575]	1.06637301406251	4.95366637727572	86.6039372648232	4.6758013922339e-07	7.40257794800481e-06	up
ENSG00000169641.13	ENSG00000169641	7798	LUZP1	leucine zipper protein 1 [Source:HGNC Symbol;Acc:HGNC:14985]	-1.1112941342205	3.80142471512168	86.5884403287507	4.68051343347615e-07	7.40257794800481e-06	down
ENSG00000115616.2	ENSG00000115616	6549	SLC9A2	solute carrier family 9 member A2 [Source:HGNC Symbol;Acc:HGNC:11072]	-1.04147983866104	4.40316021932598	86.4309802583126	4.72870387278439e-07	7.46263178693976e-06	down
ENSG00000170175.11	ENSG00000170175	1140	CHRNB1	cholinergic receptor nicotinic beta 1 subunit [Source:HGNC Symbol;Acc:HGNC:1961]	1.38311822295954	2.91759489107701	86.0380917920831	4.85146999370036e-07	7.63960395393539e-06	up
ENSG00000088826.18	ENSG00000088826	54498	SMOX	spermine oxidase [Source:HGNC Symbol;Acc:HGNC:15862]	1.14695740959184	3.68822195800354	85.8590942960968	4.9086211163895e-07	7.721142865463e-06	up
ENSG00000164117.13	ENSG00000164117	26269	FBXO8	F-box protein 8 [Source:HGNC Symbol;Acc:HGNC:13587]	1.04790374949658	4.10796568930582	85.0329338694872	5.18270140987122e-07	8.12430089086435e-06	up
ENSG00000081277.12	ENSG00000081277	5317	PKP1	plakophilin 1 [Source:HGNC Symbol;Acc:HGNC:9023]	-1.43324618966696	2.92262729364341	84.9508165838679	5.21089847329844e-07	8.15202256263456e-06	down
ENSG00000232888.4	ENSG00000232888	NA	RPS11P5	ribosomal protein S11 pseudogene 5 [Source:HGNC Symbol;Acc:HGNC:36312]	2.14030030946476	1.40748263397438	84.6046548701712	5.3317289465162e-07	8.30490434063525e-06	up
ENSG00000101493.11	ENSG00000101493	9658	ZNF516	zinc finger protein 516 [Source:HGNC Symbol;Acc:HGNC:28990]	1.1443036681836	3.94755690729831	84.4289205509054	5.39430877724209e-07	8.39328758554216e-06	up
ENSG00000111801.16	ENSG00000111801	10384	BTN3A3	butyrophilin subfamily 3 member A3 [Source:HGNC Symbol;Acc:HGNC:1140]	2.6608180711538	1.29131528693133	84.3713708965424	5.41498683055703e-07	8.41635304463983e-06	up
ENSG00000113369.9	ENSG00000113369	57561	ARRDC3	arrestin domain containing 3 [Source:HGNC Symbol;Acc:HGNC:29263]	1.09832307637803	5.09428677920479	84.0705053686546	5.52459415196423e-07	8.55895367702476e-06	up
ENSG00000153132.13	ENSG00000153132	1047	CLGN	calmegin [Source:HGNC Symbol;Acc:HGNC:2060]	1.66932206998845	3.83228811411305	83.9230361456121	5.57925396874566e-07	8.61578241768596e-06	up
ENSG00000233052.1	ENSG00000233052	NA		novel transcript	3.22060868087919	0.185506634735399	83.7169485359758	5.65669202795342e-07	8.69799585945309e-06	up
ENSG00000255874.2	ENSG00000255874	283487	LINC00346	long intergenic non-protein coding RNA 346 [Source:HGNC Symbol;Acc:HGNC:27492]	4.02750198078765	2.79268752334921	83.284144927911	5.82340174911583e-07	8.92569796876741e-06	up
ENSG00000007402.11	ENSG00000007402	9254	CACNA2D2	calcium voltage-gated channel auxiliary subunit alpha2delta 2 [Source:HGNC Symbol;Acc:HGNC:1400]	1.37449742406012	3.92676947251161	82.7034417356572	6.05608762695888e-07	9.21358431881352e-06	up
ENSG00000167874.6	ENSG00000167874	92162	TMEM88	transmembrane protein 88 [Source:HGNC Symbol;Acc:HGNC:32371]	2.01073266497344	1.68922270349384	82.564737352802	6.11324587233727e-07	9.2809013628926e-06	up
ENSG00000141034.9	ENSG00000141034	79018	GID4	GID complex subunit 4 homolog [Source:HGNC Symbol;Acc:HGNC:28453]	1.10239472392403	3.90105870336728	82.1769966328696	6.27636813006367e-07	9.50882498861741e-06	up
ENSG00000104081.14	ENSG00000104081	90427	BMF	Bcl2 modifying factor [Source:HGNC Symbol;Acc:HGNC:24132]	-2.90183743359555	1.32463138467612	82.1222120088907	6.2998195100813e-07	9.5339479048883e-06	down
ENSG00000175106.16	ENSG00000175106	201158	TVP23C	trans-golgi network vesicle protein 23 homolog C [Source:HGNC Symbol;Acc:HGNC:30453]	1.99484965264031	1.4318493192759	82.0335316782322	6.33799558580911e-07	9.58163643924054e-06	up
ENSG00000278175.3	ENSG00000278175	NA	GLIDR	glioblastoma down-regulated RNA [Source:HGNC Symbol;Acc:HGNC:48823]	1.64490179637702	1.87653898079374	81.6505593183842	6.50596453390565e-07	9.80463858532091e-06	up
ENSG00000208028.1	ENSG00000208028	693201	MIR616	microRNA 616 [Source:HGNC Symbol;Acc:HGNC:32872]	3.65087204907176	-0.126478684616289	81.3456217519136	6.64339618779454e-07	9.95955234535162e-06	up
ENSG00000164305.19	ENSG00000164305	836	CASP3	caspase 3 [Source:HGNC Symbol;Acc:HGNC:1504]	1.08444206912279	3.83328843094304	80.9260243893202	6.83802951796444e-07	1.01981691265326e-05	up
ENSG00000166833.21	ENSG00000166833	89797	NAV2	neuron navigator 2 [Source:HGNC Symbol;Acc:HGNC:15997]	2.13177997038373	2.33543738363582	80.7753031391841	6.90954679482995e-07	1.02941507014788e-05	up
ENSG00000126368.6	ENSG00000126368	9572	NR1D1	nuclear receptor subfamily 1 group D member 1 [Source:HGNC Symbol;Acc:HGNC:7962]	1.24484026222307	2.73296623168886	80.5699615776819	7.00837812449204e-07	1.03982922905905e-05	up
ENSG00000132938.20	ENSG00000132938	23281	MTUS2	microtubule associated scaffold protein 2 [Source:HGNC Symbol;Acc:HGNC:20595]	2.92951967863148	1.98659065923855	80.2469071721483	7.16719363147438e-07	1.06120229495064e-05	up
ENSG00000106003.13	ENSG00000106003	3955	LFNG	LFNG O-fucosylpeptide 3-beta-N-acetylglucosaminyltransferase [Source:HGNC Symbol;Acc:HGNC:6560]	-1.66635825509462	2.16738366402868	80.1544308405826	7.21341913798995e-07	1.06585125330813e-05	down
ENSG00000074181.9	ENSG00000074181	4854	NOTCH3	notch receptor 3 [Source:HGNC Symbol;Acc:HGNC:7883]	-1.00291578785513	7.4729573186865	79.9611015491583	7.31117579025338e-07	1.07918659483032e-05	down
ENSG00000125089.17	ENSG00000125089	54436	SH3TC1	SH3 domain and tetratricopeptide repeats 1 [Source:HGNC Symbol;Acc:HGNC:26009]	1.28137691999147	3.93681776389388	79.2614340618093	7.67799695583417e-07	1.12869695535816e-05	up
ENSG00000188042.8	ENSG00000188042	10123	ARL4C	ADP ribosylation factor like GTPase 4C [Source:HGNC Symbol;Acc:HGNC:698]	-1.76077207879955	2.11262290008965	79.2173191000491	7.70182998120482e-07	1.13104402083536e-05	down
ENSG00000167550.11	ENSG00000167550	121268	RHEBL1	RHEB like 1 [Source:HGNC Symbol;Acc:HGNC:21166]	1.98074918018755	1.33438061675399	79.1368016383891	7.74555033515928e-07	1.13552985178789e-05	up
ENSG00000136052.9	ENSG00000136052	84102	SLC41A2	solute carrier family 41 member 2 [Source:HGNC Symbol;Acc:HGNC:31045]	1.0985576865402	4.81220303934381	78.565419993832	8.06418575579693e-07	1.17346962156976e-05	up
ENSG00000106689.11	ENSG00000106689	9355	LHX2	LIM homeobox 2 [Source:HGNC Symbol;Acc:HGNC:6594]	-2.01085923156485	1.04716311910505	78.2228248318018	8.2625011952481e-07	1.19507021814972e-05	down
ENSG00000272031.3	ENSG00000272031	284615	ANKRD34A	ankyrin repeat domain 34A [Source:HGNC Symbol;Acc:HGNC:27639]	-1.80990207228105	2.44027176680333	77.9890168907153	8.40108345793744e-07	1.20903280154922e-05	down
ENSG00000184160.7	ENSG00000184160	152	ADRA2C	adrenoceptor alpha 2C [Source:HGNC Symbol;Acc:HGNC:283]	-1.0157561504286	3.51796089185668	77.5802090256422	8.64990342232616e-07	1.23987698407561e-05	down
ENSG00000166435.15	ENSG00000166435	143570	XRRA1	X-ray radiation resistance associated 1 [Source:HGNC Symbol;Acc:HGNC:18868]	1.06087769269461	4.27976445589033	77.4722694882585	8.71701596889777e-07	1.24577076128075e-05	up
ENSG00000068971.14	ENSG00000068971	5526	PPP2R5B	protein phosphatase 2 regulatory subunit B'beta [Source:HGNC Symbol;Acc:HGNC:9310]	1.12954930014531	5.68697996840196	77.4225923126976	8.74810551333745e-07	1.2489723233888e-05	up
ENSG00000179348.11	ENSG00000179348	2624	GATA2	GATA binding protein 2 [Source:HGNC Symbol;Acc:HGNC:4171]	-2.14683641302676	2.72965431076875	76.8543720621005	9.11299402210104e-07	1.29720311936383e-05	down
ENSG00000143816.8	ENSG00000143816	7483	WNT9A	Wnt family member 9A [Source:HGNC Symbol;Acc:HGNC:12778]	-1.68170055824248	2.22853896691864	76.7929455983142	9.15348384718673e-07	1.30167791563802e-05	down
ENSG00000005238.19	ENSG00000005238	80256	FAM214B	family with sequence similarity 214 member B [Source:HGNC Symbol;Acc:HGNC:25666]	1.18924709236478	4.34551548752426	76.4291086618266	9.39762048830019e-07	1.33112896315558e-05	up
ENSG00000267677.1	ENSG00000267677	NA		novel transcript	8.20845522911454	-0.325054024192468	85.5633978043493	9.43631102338394e-07	1.33529373605503e-05	up
ENSG00000184988.8	ENSG00000184988	113277	TMEM106A	transmembrane protein 106A [Source:HGNC Symbol;Acc:HGNC:28288]	1.94738878572467	2.14686023844477	76.231844512139	9.53313062537809e-07	1.34634399804578e-05	up
ENSG00000164362.19	ENSG00000164362	7015	TERT	telomerase reverse transcriptase [Source:HGNC Symbol;Acc:HGNC:11730]	-1.63900628635957	2.10922691569401	76.1556564286987	9.58607184430403e-07	1.35249219730676e-05	down
ENSG00000185697.16	ENSG00000185697	4603	MYBL1	MYB proto-oncogene like 1 [Source:HGNC Symbol;Acc:HGNC:7547]	-1.09807710139109	4.15073249802757	76.0782898535786	9.6401802442962e-07	1.35746201148136e-05	down
ENSG00000129116.19	ENSG00000129116	23022	PALLD	palladin, cytoskeletal associated protein [Source:HGNC Symbol;Acc:HGNC:17068]	1.02415403272204	5.16950104186137	75.9064475297353	9.76163135215546e-07	1.37187657820077e-05	up
ENSG00000170837.2	ENSG00000170837	2850	GPR27	G protein-coupled receptor 27 [Source:HGNC Symbol;Acc:HGNC:4482]	-1.06663283146675	3.14546316138722	75.7901003613301	9.84486563388414e-07	1.38222298064797e-05	down
ENSG00000185262.9	ENSG00000185262	283991	UBALD2	UBA like domain containing 2 [Source:HGNC Symbol;Acc:HGNC:28438]	1.19960635756762	4.8385136336516	75.7195927106746	9.89570589715009e-07	1.38800549934953e-05	up
ENSG00000186020.13	ENSG00000186020	57711	ZNF529	zinc finger protein 529 [Source:HGNC Symbol;Acc:HGNC:29328]	1.03911773251375	3.96202408031013	75.3440728619302	1.01716481445054e-06	1.41756411536731e-05	up
ENSG00000125848.10	ENSG00000125848	23767	FLRT3	fibronectin leucine rich transmembrane protein 3 [Source:HGNC Symbol;Acc:HGNC:3762]	1.57542775855622	2.59552846060319	75.3389656114882	1.01754619674415e-06	1.41756411536731e-05	up
ENSG00000188322.5	ENSG00000188322	388228	SBK1	SH3 domain binding kinase 1 [Source:HGNC Symbol;Acc:HGNC:17699]	-1.23593861759527	2.99944772156336	75.1775790722135	1.02968330358558e-06	1.43169795509187e-05	down
ENSG00000135709.12	ENSG00000135709	9764	KIAA0513	KIAA0513 [Source:HGNC Symbol;Acc:HGNC:29058]	1.06754788983043	6.07870507635001	75.1063007234428	1.03509705541458e-06	1.43644694649569e-05	up
ENSG00000170345.10	ENSG00000170345	2353	FOS	Fos proto-oncogene, AP-1 transcription factor subunit [Source:HGNC Symbol;Acc:HGNC:3796]	2.43978652685202	4.50187271970558	74.83866348121	1.05572069440823e-06	1.46083699937508e-05	up
ENSG00000272150.5	ENSG00000272150	NA	NBPF25P	NBPF member 25, pseudogene [Source:HGNC Symbol;Acc:HGNC:45046]	1.3957143969235	2.97267362078446	74.1499214069567	1.11101628169903e-06	1.52706320095478e-05	up
ENSG00000223891.5	ENSG00000223891	NA	OSER1-DT	OSER1 divergent transcript [Source:HGNC Symbol;Acc:HGNC:48585]	1.26822619106337	4.10159891920237	74.0664660831577	1.11794135614694e-06	1.53218711890606e-05	up
ENSG00000142634.13	ENSG00000142634	79180	EFHD2	EF-hand domain family member D2 [Source:HGNC Symbol;Acc:HGNC:28670]	-1.07374929561565	4.60286497249016	73.9177550431671	1.13040543560253e-06	1.54485161099406e-05	down
ENSG00000155016.18	ENSG00000155016	113612	CYP2U1	cytochrome P450 family 2 subfamily U member 1 [Source:HGNC Symbol;Acc:HGNC:20582]	-1.82832026543367	1.73825393294741	73.5045068415294	1.16589417915928e-06	1.5888209112581e-05	down
ENSG00000165125.20	ENSG00000165125	55503	TRPV6	transient receptor potential cation channel subfamily V member 6 [Source:HGNC Symbol;Acc:HGNC:14006]	2.41198080108585	3.49594497333752	73.4046790908903	1.17465933231904e-06	1.59757880079026e-05	up
ENSG00000204516.10	ENSG00000204516	4277	MICB	MHC class I polypeptide-related sequence B [Source:HGNC Symbol;Acc:HGNC:7091]	-1.7722715369662	2.88226312884611	73.2742748058443	1.1862242450089e-06	1.61041982724201e-05	down
ENSG00000143217.9	ENSG00000143217	81607	NECTIN4	nectin cell adhesion molecule 4 [Source:HGNC Symbol;Acc:HGNC:19688]	-1.33785230542499	4.03017806293637	72.9648665450609	1.21419498899474e-06	1.64528570751908e-05	down
ENSG00000064195.7	ENSG00000064195	1747	DLX3	distal-less homeobox 3 [Source:HGNC Symbol;Acc:HGNC:2916]	-1.94293036059022	2.75231472128681	72.8260856431655	1.22698820420983e-06	1.65771072823092e-05	down
ENSG00000228526.7	ENSG00000228526	NA	MIR34AHG	MIR34A host gene [Source:HGNC Symbol;Acc:HGNC:51913]	-1.57294842967824	2.17785783096263	72.8154334655507	1.22797657756551e-06	1.65771072823092e-05	down
ENSG00000251369.8	ENSG00000251369	162972	ZNF550	zinc finger protein 550 [Source:HGNC Symbol;Acc:HGNC:28643]	1.8133469262529	2.86186976475557	72.5290030313243	1.25490181740363e-06	1.68771968464097e-05	up
ENSG00000163251.4	ENSG00000163251	7855	FZD5	frizzled class receptor 5 [Source:HGNC Symbol;Acc:HGNC:4043]	-1.08414791739265	3.67349303589292	72.4300483693939	1.26436207264054e-06	1.69488417553777e-05	down
ENSG00000100036.13	ENSG00000100036	339665	SLC35E4	solute carrier family 35 member E4 [Source:HGNC Symbol;Acc:HGNC:17058]	-1.63948108419378	1.47072971515129	72.0876623100485	1.29773723418107e-06	1.72915368079901e-05	down
ENSG00000130584.11	ENSG00000130584	140685	ZBTB46	zinc finger and BTB domain containing 46 [Source:HGNC Symbol;Acc:HGNC:16094]	-1.2971343861774	2.61416644007581	71.9375819185938	1.31268725544638e-06	1.74422409164072e-05	down
ENSG00000205213.14	ENSG00000205213	55366	LGR4	leucine rich repeat containing G protein-coupled receptor 4 [Source:HGNC Symbol;Acc:HGNC:13299]	-1.03293356456534	3.40661336446086	71.5368150725248	1.35359521758439e-06	1.79526184900468e-05	down
ENSG00000205269.6	ENSG00000205269	100113407	TMEM170B	transmembrane protein 170B [Source:HGNC Symbol;Acc:HGNC:34244]	-1.11428483125501	2.95216818765554	71.4864548373092	1.35883925467181e-06	1.79901505636758e-05	down
ENSG00000170161.6	ENSG00000170161	NA		novel transcript	1.64423649490035	2.00668685170602	71.4505830655237	1.36258893198813e-06	1.80054605470527e-05	up
ENSG00000170006.12	ENSG00000170006	201799	TMEM154	transmembrane protein 154 [Source:HGNC Symbol;Acc:HGNC:26489]	1.38821780091461	3.88704343366322	71.1710906954466	1.39221770843419e-06	1.82460473966804e-05	up
ENSG00000205978.6	ENSG00000205978	57523	NYNRIN	NYN domain and retroviral integrase containing [Source:HGNC Symbol;Acc:HGNC:20165]	-2.11147143644915	1.44477868663986	70.7162515612765	1.44204289702813e-06	1.87792126182731e-05	down
ENSG00000175785.13	ENSG00000175785	145270	PRIMA1	proline rich membrane anchor 1 [Source:HGNC Symbol;Acc:HGNC:18319]	-1.62061650321573	2.79095720921781	70.6096881314347	1.45401267023096e-06	1.89008500541686e-05	down
ENSG00000129910.7	ENSG00000129910	1013	CDH15	cadherin 15 [Source:HGNC Symbol;Acc:HGNC:1754]	2.02748934801654	1.12678267911666	70.5406579139242	1.46182784422338e-06	1.89852745405597e-05	up
ENSG00000197978.9	ENSG00000197978	440295	GOLGA6L9	golgin A6 family like 9 [Source:HGNC Symbol;Acc:HGNC:37229]	1.00605381285119	4.18135175836344	70.4908886406558	1.46749255978953e-06	1.90416430795073e-05	up
ENSG00000250899.3	ENSG00000250899	NA		novel transcript	-1.12433370604589	3.24917256552109	70.0708374845148	1.51632750285851e-06	1.96045328314719e-05	down
ENSG00000104783.13	ENSG00000104783	3783	KCNN4	potassium calcium-activated channel subfamily N member 4 [Source:HGNC Symbol;Acc:HGNC:6293]	-1.4082228808525	2.85008673108856	69.7957190195597	1.54933153982474e-06	1.99237384150807e-05	down
ENSG00000187486.5	ENSG00000187486	3767	KCNJ11	potassium inwardly rectifying channel subfamily J member 11 [Source:HGNC Symbol;Acc:HGNC:6257]	-1.39940481793787	2.65759064926904	69.6036317277872	1.57286773479938e-06	2.01722742401523e-05	down
ENSG00000174498.14	ENSG00000174498	9543	IGDCC3	immunoglobulin superfamily DCC subclass member 3 [Source:HGNC Symbol;Acc:HGNC:9700]	-2.47143410403613	1.89218617828351	69.508858250425	1.58463240001079e-06	2.03050445766088e-05	down
ENSG00000225968.7	ENSG00000225968	392617	ELFN1	extracellular leucine rich repeat and fibronectin type III domain containing 1 [Source:HGNC Symbol;Acc:HGNC:33154]	-1.74469947324305	2.06561823277955	69.475775783158	1.58876301933216e-06	2.03398449946023e-05	down
ENSG00000250033.5	ENSG00000250033	NA	SLC7A11-AS1	SLC7A11 antisense RNA 1 [Source:HGNC Symbol;Acc:HGNC:44064]	3.87840544711803	-0.175478588276478	69.2818028597249	1.61323421226551e-06	2.06347582471007e-05	up
ENSG00000260404.3	ENSG00000260404	NA		general transcription factor IIi (GTF2I) pseudogene	1.00558334313898	4.54003609550176	68.997090487582	1.64994684806185e-06	2.10108820501197e-05	up
ENSG00000143067.5	ENSG00000143067	90874	ZNF697	zinc finger protein 697 [Source:HGNC Symbol;Acc:HGNC:32034]	1.1948520509777	3.47772452350042	68.8924099905473	1.66368731955731e-06	2.11110614238971e-05	up
ENSG00000129219.14	ENSG00000129219	5338	PLD2	phospholipase D2 [Source:HGNC Symbol;Acc:HGNC:9068]	-1.19769454966323	4.3037061493954	68.2260841900985	1.75431815531731e-06	2.20856673546384e-05	down
ENSG00000185761.11	ENSG00000185761	339366	ADAMTSL5	ADAMTS like 5 [Source:HGNC Symbol;Acc:HGNC:27912]	-1.19412326831228	3.22298825714899	68.205275034444	1.75723917310198e-06	2.21030862569441e-05	down
ENSG00000267259.1	ENSG00000267259	NA	ERVE-1	endogenous retrovirus group E member 1 [Source:HGNC Symbol;Acc:HGNC:14602]	2.4100164465317	2.3882213985464	68.0574396589773	1.778153791887e-06	2.23270891405759e-05	up
ENSG00000131080.15	ENSG00000131080	60401	EDA2R	ectodysplasin A2 receptor [Source:HGNC Symbol;Acc:HGNC:17756]	1.57061379643737	3.19921572126145	67.4477253088363	1.86750979577289e-06	2.33674398031565e-05	up
ENSG00000233030.2	ENSG00000233030	NA		novel transcript, antisense to FCGR1A	-2.26425203677304	1.39781354233621	67.1290062716537	1.91628103003593e-06	2.38531362500663e-05	down
ENSG00000157734.14	ENSG00000157734	79856	SNX22	sorting nexin 22 [Source:HGNC Symbol;Acc:HGNC:16315]	1.70874339601775	2.47174234910946	67.057444322537	1.92743319280066e-06	2.39711998381445e-05	up
ENSG00000082512.15	ENSG00000082512	7188	TRAF5	TNF receptor associated factor 5 [Source:HGNC Symbol;Acc:HGNC:12035]	-1.2793579685046	2.76584050561882	66.5802843483769	2.00374225863719e-06	2.48230956064904e-05	down
ENSG00000134899.20	ENSG00000134899	2073	ERCC5	ERCC excision repair 5, endonuclease [Source:HGNC Symbol;Acc:HGNC:3437]	1.69455542250799	1.64731970896846	66.5647151170704	2.00629040096973e-06	2.48230956064904e-05	up
ENSG00000257704.3	ENSG00000257704	255783	INAFM1	InaF motif containing 1 [Source:HGNC Symbol;Acc:HGNC:27406]	1.10807872995077	3.56986240049683	66.1256078350786	2.07972449390649e-06	2.55994854870664e-05	up
ENSG00000173320.12	ENSG00000173320	56977	STOX2	storkhead box 2 [Source:HGNC Symbol;Acc:HGNC:25450]	1.39364302370463	2.47386583577517	66.0923430520405	2.08541307267792e-06	2.56475481145342e-05	up
ENSG00000146072.6	ENSG00000146072	27242	TNFRSF21	TNF receptor superfamily member 21 [Source:HGNC Symbol;Acc:HGNC:13469]	1.07422281300416	4.57399658157687	65.9414523213507	2.11144377552402e-06	2.59233366018009e-05	up
ENSG00000123388.4	ENSG00000123388	3227	HOXC11	homeobox C11 [Source:HGNC Symbol;Acc:HGNC:5123]	-1.37762685920534	2.13025390749616	65.9211259679455	2.1149789913159e-06	2.5938079152151e-05	down
ENSG00000239415.1	ENSG00000239415	NA		novel transcript, antisense to MCM3APAS	-1.50529567112726	1.83239943004258	65.8209559539159	2.1325011550647e-06	2.60927396649916e-05	down
ENSG00000142556.19	ENSG00000142556	80110	ZNF614	zinc finger protein 614 [Source:HGNC Symbol;Acc:HGNC:24722]	1.07789824177867	3.61574485483847	65.6835372768028	2.15681290464347e-06	2.6323004354889e-05	up
ENSG00000221963.6	ENSG00000221963	80830	APOL6	apolipoprotein L6 [Source:HGNC Symbol;Acc:HGNC:14870]	3.80327197392552	1.62754213850499	65.597228284968	2.17224635733853e-06	2.64664287114034e-05	up
ENSG00000198133.8	ENSG00000198133	161145	TMEM229B	transmembrane protein 229B [Source:HGNC Symbol;Acc:HGNC:20130]	-1.241101563356	3.17554871255451	65.5657131890671	2.17791357799111e-06	2.65007647156096e-05	down
ENSG00000215895.4	ENSG00000215895	NA		heat shock 70kDa protein 5 (glucose-regulated protein, 78kDa) (HSPA5) pseudogene	3.88437272160165	0.0692291049846398	65.2695686950202	2.23201173858801e-06	2.70114753919864e-05	up
ENSG00000167741.10	ENSG00000167741	124975	GGT6	gamma-glutamyltransferase 6 [Source:HGNC Symbol;Acc:HGNC:26891]	-1.00812917277986	3.40368119761823	64.8658041094668	2.30829321109513e-06	2.78175452606158e-05	down
ENSG00000235109.7	ENSG00000235109	64288	ZSCAN31	zinc finger and SCAN domain containing 31 [Source:HGNC Symbol;Acc:HGNC:14097]	1.09561632739717	3.24002279219458	64.6719294421977	2.34599009609081e-06	2.81538394085956e-05	up
ENSG00000228242.6	ENSG00000228242	NA		novel transcript, antisense to XPC	1.51336016125832	2.52164965758798	64.5682515098831	2.36644116520748e-06	2.82452239300256e-05	up
ENSG00000188070.9	ENSG00000188070	65998	C11orf95	chromosome 11 open reading frame 95 [Source:HGNC Symbol;Acc:HGNC:28449]	-1.16378708137551	2.89640304822022	64.4576307049751	2.3884895078714e-06	2.84501355879595e-05	down
ENSG00000170745.12	ENSG00000170745	3790	KCNS3	potassium voltage-gated channel modifier subfamily S member 3 [Source:HGNC Symbol;Acc:HGNC:6302]	-1.3133477934609	2.88170832309661	64.0272013402348	2.47657157478846e-06	2.9353396150646e-05	down
ENSG00000163702.20	ENSG00000163702	84818	IL17RC	interleukin 17 receptor C [Source:HGNC Symbol;Acc:HGNC:18358]	1.17493977553892	5.39271895583437	63.8914123661768	2.50513465464441e-06	2.96135958490926e-05	up
ENSG00000285725.1	ENSG00000285725	NA		novel transcript	1.78725997605362	1.61127697910739	63.8613960513109	2.51149987165925e-06	2.96355436756651e-05	up
ENSG00000128294.16	ENSG00000128294	8459	TPST2	tyrosylprotein sulfotransferase 2 [Source:HGNC Symbol;Acc:HGNC:12021]	-1.04124391236891	3.12421381531234	63.803719724564	2.52378321263751e-06	2.97169789091642e-05	down
ENSG00000197714.9	ENSG00000197714	10794	ZNF460	zinc finger protein 460 [Source:HGNC Symbol;Acc:HGNC:21628]	2.05082237433359	1.05113877866491	63.7267653877992	2.54028056286099e-06	2.98045812481461e-05	up
ENSG00000105173.14	ENSG00000105173	898	CCNE1	cyclin E1 [Source:HGNC Symbol;Acc:HGNC:1589]	-1.06976308318565	3.81919145377778	63.7170753957051	2.54236671706012e-06	2.98045812481461e-05	down
ENSG00000134780.10	ENSG00000134780	747	DAGLA	diacylglycerol lipase alpha [Source:HGNC Symbol;Acc:HGNC:1165]	-1.47977675388453	2.72624113944883	63.7157997877668	2.54264148971304e-06	2.98045812481461e-05	down
ENSG00000274276.4	ENSG00000274276	102724560	CBSL	cystathionine beta-synthase like [Source:HGNC Symbol;Acc:HGNC:51829]	1.86356340953683	0.93454906698417	63.617661126081	2.56388442171199e-06	3.00170735594082e-05	up
ENSG00000239264.8	ENSG00000239264	81567	TXNDC5	thioredoxin domain containing 5 [Source:HGNC Symbol;Acc:HGNC:21073]	2.12190342583532	1.10424736355245	63.4241659492384	2.60637237248856e-06	3.04306722994084e-05	up
ENSG00000168269.10	ENSG00000168269	2299	FOXI1	forkhead box I1 [Source:HGNC Symbol;Acc:HGNC:3815]	-1.81156976939248	1.81767294402779	63.1238500873655	2.67393973913377e-06	3.11029382115908e-05	down
ENSG00000167183.3	ENSG00000167183	79170	PRR15L	proline rich 15 like [Source:HGNC Symbol;Acc:HGNC:28149]	-1.04409174299557	3.43617776046108	63.0918100372383	2.68126724215502e-06	3.11629580763643e-05	down
ENSG00000112183.15	ENSG00000112183	221662	RBM24	RNA binding motif protein 24 [Source:HGNC Symbol;Acc:HGNC:21539]	1.32940137648302	3.05032178765757	62.4944974437462	2.82221756111709e-06	3.25642230145911e-05	up
ENSG00000270933.1	ENSG00000270933	NA		novel transcript	2.35174730558324	0.86862403713832	62.2973799056064	2.87059978421552e-06	3.30429248179876e-05	up
ENSG00000131015.5	ENSG00000131015	80328	ULBP2	UL16 binding protein 2 [Source:HGNC Symbol;Acc:HGNC:14894]	1.21348345130092	3.02373489364623	62.2637776574577	2.87894278323223e-06	3.30988438508893e-05	up
ENSG00000221955.10	ENSG00000221955	84561	SLC12A8	solute carrier family 12 member 8 [Source:HGNC Symbol;Acc:HGNC:15595]	1.05157873521929	4.06582349898271	62.2592778330942	2.88006215882747e-06	3.30988438508893e-05	up
ENSG00000163293.12	ENSG00000163293	152519	NIPAL1	NIPA like domain containing 1 [Source:HGNC Symbol;Acc:HGNC:27194]	1.11096479199328	3.82620796594362	62.2344890168824	2.88623765356111e-06	3.31065534550737e-05	up
ENSG00000117318.9	ENSG00000117318	3399	ID3	inhibitor of DNA binding 3, HLH protein [Source:HGNC Symbol;Acc:HGNC:5362]	-1.11937513982583	5.24643002256481	61.9740896137935	2.95204359273014e-06	3.37910276534086e-05	down
ENSG00000262580.5	ENSG00000262580	NA		novel transcript, antisense to CARD14	-1.51910225353199	1.85141875940693	61.6758777359957	3.02954763685117e-06	3.44587075751655e-05	down
ENSG00000143479.16	ENSG00000143479	8444	DYRK3	dual specificity tyrosine phosphorylation regulated kinase 3 [Source:HGNC Symbol;Acc:HGNC:3094]	1.63219331784231	2.98045615293764	61.6531842788407	3.03554132154745e-06	3.44723361610487e-05	up
ENSG00000078081.8	ENSG00000078081	27074	LAMP3	lysosomal associated membrane protein 3 [Source:HGNC Symbol;Acc:HGNC:14582]	2.58534566925322	4.23584640325928	61.5588002991425	3.06061715490139e-06	3.47022814164175e-05	up
ENSG00000152256.13	ENSG00000152256	5163	PDK1	pyruvate dehydrogenase kinase 1 [Source:HGNC Symbol;Acc:HGNC:8809]	1.12164567268317	4.34300780870323	61.3658894181594	3.11261861902453e-06	3.51532740657626e-05	up
ENSG00000104140.7	ENSG00000104140	171177	RHOV	ras homolog family member V [Source:HGNC Symbol;Acc:HGNC:18313]	-1.23347526197386	3.11782100909727	61.3125668544765	3.12717215474882e-06	3.528991685151e-05	down
ENSG00000214293.8	ENSG00000214293	NA	APTR	Alu-mediated CDKN1A/p21 transcriptional regulator [Source:HGNC Symbol;Acc:HGNC:44173]	1.08691228723825	3.27798672325321	61.1391913308752	3.1750391397279e-06	3.57739323760721e-05	up
ENSG00000280237.3	NA	NA	NA	NA	-1.2389869905679	2.47844549549639	60.9468645328682	3.22913296554285e-06	3.63238045269948e-05	down
ENSG00000103089.9	ENSG00000103089	79152	FA2H	fatty acid 2-hydroxylase [Source:HGNC Symbol;Acc:HGNC:21197]	-1.27646076710198	3.6854201549154	60.904997079233	3.24104944630267e-06	3.64035686636668e-05	down
ENSG00000224511.1	ENSG00000224511	NA	LINC00365	long intergenic non-protein coding RNA 365 [Source:HGNC Symbol;Acc:HGNC:42687]	2.25937784475343	1.28663353517654	60.6226614892146	3.32275019097818e-06	3.72902990447619e-05	up
ENSG00000165821.12	ENSG00000165821	6297	SALL2	spalt like transcription factor 2 [Source:HGNC Symbol;Acc:HGNC:10526]	-1.83390885591363	2.65986864860905	60.5762924811067	3.33639476199003e-06	3.7386864764716e-05	down
ENSG00000272734.1	ENSG00000272734	NA	ADIRF-AS1	ADIRF antisense RNA 1 [Source:HGNC Symbol;Acc:HGNC:45127]	-1.23675873613919	2.4592568386284	60.5535336232529	3.34311550140966e-06	3.74329996602544e-05	down
ENSG00000129993.14	ENSG00000129993	863	CBFA2T3	CBFA2/RUNX1 partner transcriptional co-repressor 3 [Source:HGNC Symbol;Acc:HGNC:1537]	-1.24476923724967	4.76453407229175	60.5264285507466	3.35114012762499e-06	3.74867399917893e-05	down
ENSG00000135046.14	ENSG00000135046	301	ANXA1	annexin A1 [Source:HGNC Symbol;Acc:HGNC:533]	2.75489382920067	-0.405094518001742	60.4946700703441	3.36057078586805e-06	3.74867399917893e-05	up
ENSG00000182253.14	ENSG00000182253	23336	SYNM	synemin [Source:HGNC Symbol;Acc:HGNC:24466]	-1.34877405887665	2.04489876178376	60.401840346115	3.38831300550173e-06	3.77041610527078e-05	down
ENSG00000185633.10	ENSG00000185633	56901	NDUFA4L2	NDUFA4 mitochondrial complex associated like 2 [Source:HGNC Symbol;Acc:HGNC:29836]	1.93625919452529	1.85846743552155	59.9324835928002	3.53270173518055e-06	3.9099039912772e-05	up
ENSG00000100234.11	ENSG00000100234	7078	TIMP3	TIMP metallopeptidase inhibitor 3 [Source:HGNC Symbol;Acc:HGNC:11822]	1.39306320206829	2.8975387232146	59.6213960929529	3.6323253788679e-06	4.00344944559406e-05	up
ENSG00000143498.18	ENSG00000143498	9015	TAF1A	TATA-box binding protein associated factor, RNA polymerase I subunit A [Source:HGNC Symbol;Acc:HGNC:11532]	1.1619856375962	3.01992752475585	59.6164657286992	3.63393025422567e-06	4.00344944559406e-05	up
ENSG00000171798.18	ENSG00000171798	85442	KNDC1	kinase non-catalytic C-lobe domain containing 1 [Source:HGNC Symbol;Acc:HGNC:29374]	1.63287492127083	2.78345410938738	59.5086771042655	3.66922218329549e-06	4.02942072830136e-05	up
ENSG00000160062.15	ENSG00000160062	653121	ZBTB8A	zinc finger and BTB domain containing 8A [Source:HGNC Symbol;Acc:HGNC:24172]	1.23284049453778	2.13114955336572	59.1491899468273	3.78982380272709e-06	4.12462504252895e-05	up
ENSG00000182575.7	ENSG00000182575	11248	NXPH3	neurexophilin 3 [Source:HGNC Symbol;Acc:HGNC:8077]	-2.47205925184219	2.32689649015125	59.0569539334673	3.82150246063865e-06	4.14967831394274e-05	down
ENSG00000162300.13	ENSG00000162300	7542	ZFPL1	zinc finger protein like 1 [Source:HGNC Symbol;Acc:HGNC:12868]	1.43099659159626	2.38759319172068	58.9298140665475	3.86567236005218e-06	4.18815158405954e-05	up
ENSG00000185189.18	ENSG00000185189	340371	NRBP2	nuclear receptor binding protein 2 [Source:HGNC Symbol;Acc:HGNC:19339]	-1.25673122036117	4.0028399938392	58.8191499841431	3.90459963079808e-06	4.22714072981808e-05	down
ENSG00000169228.14	ENSG00000169228	53917	RAB24	RAB24, member RAS oncogene family [Source:HGNC Symbol;Acc:HGNC:9765]	1.03280824219907	3.44215881282542	58.7373480884579	3.93366590494155e-06	4.25220411393569e-05	up
ENSG00000177096.9	ENSG00000177096	150368	PHETA2	PH domain containing endocytic trafficking adaptor 2 [Source:HGNC Symbol;Acc:HGNC:27161]	1.09528601887281	3.28167786704621	58.650561814868	3.96477724693763e-06	4.27785099456063e-05	up
ENSG00000135736.6	ENSG00000135736	92922	CCDC102A	coiled-coil domain containing 102A [Source:HGNC Symbol;Acc:HGNC:28097]	-1.75384532302084	1.84837570093883	58.6462843388025	3.96631799106164e-06	4.27785099456063e-05	down
ENSG00000133069.17	ENSG00000133069	9911	TMCC2	transmembrane and coiled-coil domain family 2 [Source:HGNC Symbol;Acc:HGNC:24239]	-1.47368667527993	1.60405912778463	58.5566410781798	3.99876733349524e-06	4.30961603850533e-05	down
ENSG00000105327.17	ENSG00000105327	27113	BBC3	BCL2 binding component 3 [Source:HGNC Symbol;Acc:HGNC:17868]	1.40845529475358	2.9645270906259	58.4856742891659	4.02467400248948e-06	4.33428750065852e-05	up
ENSG00000237491.9	ENSG00000237491	NA	LINC01409	long intergenic non-protein coding RNA 1409 [Source:HGNC Symbol;Acc:HGNC:50701]	1.47757692824553	1.84525207416706	58.4040647103228	4.05470620307613e-06	4.36009806145292e-05	up
ENSG00000228925.1	ENSG00000228925	NA		novel transcript, antisense to MCFD2	2.55278967527696	0.70532938556899	58.3107344652664	4.08936984823458e-06	4.38752763493049e-05	up
ENSG00000258839.3	ENSG00000258839	4157	MC1R	melanocortin 1 receptor [Source:HGNC Symbol;Acc:HGNC:6929]	1.00770137427275	4.88695438033252	58.2284174554826	4.12022783197131e-06	4.41076065080056e-05	up
ENSG00000259514.1	ENSG00000259514	NA		novel transcript, antisense to ISL2	2.72667845815258	-0.117135038243293	58.1310464976259	4.15707740641353e-06	4.44359121724962e-05	up
ENSG00000160999.10	ENSG00000160999	10603	SH2B2	SH2B adaptor protein 2 [Source:HGNC Symbol;Acc:HGNC:17381]	-1.29227222684645	2.53683603148306	58.0898055512365	4.17279967154514e-06	4.45708327472544e-05	down
ENSG00000115194.10	ENSG00000115194	7781	SLC30A3	solute carrier family 30 member 3 [Source:HGNC Symbol;Acc:HGNC:11014]	-1.46972121992901	1.54806240171189	58.0285497098357	4.19627933406909e-06	4.47551246186285e-05	down
ENSG00000101695.9	ENSG00000101695	54941	RNF125	ring finger protein 125 [Source:HGNC Symbol;Acc:HGNC:21150]	1.84409700787718	2.18774142370087	57.8511181255485	4.2651569516647e-06	4.52213580339848e-05	up
ENSG00000168792.5	ENSG00000168792	116236	ABHD15	abhydrolase domain containing 15 [Source:HGNC Symbol;Acc:HGNC:26971]	-1.31821325623764	3.05543298121716	57.6544283829896	4.34304391887491e-06	4.60132221235553e-05	down
ENSG00000214274.9	ENSG00000214274	283	ANG	angiogenin [Source:HGNC Symbol;Acc:HGNC:483]	3.82386035687331	0.0186709988846131	57.402240057122	4.44532709875187e-06	4.68208554569638e-05	up
ENSG00000147180.16	ENSG00000147180	7552	ZNF711	zinc finger protein 711 [Source:HGNC Symbol;Acc:HGNC:13128]	1.0085543748209	2.96712267388098	57.1748855725233	4.53993284116759e-06	4.76775854327731e-05	up
ENSG00000243701.6	ENSG00000243701	NA	DUBR	DPPA2 upstream binding RNA [Source:HGNC Symbol;Acc:HGNC:48569]	-1.55586992410431	1.69410674719432	57.164032287085	4.54450698551484e-06	4.76907860808371e-05	down
ENSG00000196083.10	ENSG00000196083	3556	IL1RAP	interleukin 1 receptor accessory protein [Source:HGNC Symbol;Acc:HGNC:5995]	-1.17645058630336	2.13837685529584	57.0900925515771	4.57581132798936e-06	4.79143768845616e-05	down
ENSG00000152669.9	ENSG00000152669	10309	CCNO	cyclin O [Source:HGNC Symbol;Acc:HGNC:18576]	1.05516088946638	3.82247363828932	56.9859798085815	4.62031407157001e-06	4.82048297583178e-05	up
ENSG00000185909.15	ENSG00000185909	200942	KLHDC8B	kelch domain containing 8B [Source:HGNC Symbol;Acc:HGNC:28557]	-1.54875308465717	2.02403115519453	56.8926430882148	4.66063669743248e-06	4.84095074564231e-05	down
ENSG00000255566.1	ENSG00000255566	NA		mitochondrial ribosomal protein S25 (MRPS25) pseudogene	1.93166922641798	1.46936416037106	56.8860462768332	4.66350197030994e-06	4.84095074564231e-05	up
ENSG00000145685.14	ENSG00000145685	10184	LHFPL2	LHFPL tetraspan subfamily member 2 [Source:HGNC Symbol;Acc:HGNC:6588]	1.40958916490881	4.85149311337625	56.8294385091362	4.68817304767939e-06	4.85604206819068e-05	up
ENSG00000113532.13	ENSG00000113532	7903	ST8SIA4	ST8 alpha-N-acetyl-neuraminide alpha-2,8-sialyltransferase 4 [Source:HGNC Symbol;Acc:HGNC:10871]	-1.57053041602729	1.99256874352213	56.4516432319299	4.85674628247266e-06	5.00972023537583e-05	down
ENSG00000075643.6	ENSG00000075643	55034	MOCOS	molybdenum cofactor sulfurase [Source:HGNC Symbol;Acc:HGNC:18234]	1.03422667481126	4.57716995091001	56.4494767680969	4.85773298381922e-06	5.00972023537583e-05	up
ENSG00000114268.12	ENSG00000114268	5210	PFKFB4	6-phosphofructo-2-kinase/fructose-2,6-biphosphatase 4 [Source:HGNC Symbol;Acc:HGNC:8875]	-1.02873618568197	3.46208594422831	56.3993556598597	4.88062517049748e-06	5.02326264114267e-05	down
ENSG00000164761.9	ENSG00000164761	4982	TNFRSF11B	TNF receptor superfamily member 11b [Source:HGNC Symbol;Acc:HGNC:11909]	1.56784253058719	1.30089549553655	56.238497400748	4.95494256451038e-06	5.09200923873951e-05	up
ENSG00000242282.6	ENSG00000242282	NA		novel transcript	1.42941715621694	1.53303590386837	56.1877170351468	4.97867462376639e-06	5.10544971939297e-05	up
ENSG00000136352.17	ENSG00000136352	7080	NKX2-1	NK2 homeobox 1 [Source:HGNC Symbol;Acc:HGNC:11825]	2.76378459396597	0.984606862136317	55.5832696595391	5.27150158068273e-06	5.35985701736037e-05	up
ENSG00000140470.14	ENSG00000140470	170691	ADAMTS17	ADAM metallopeptidase with thrombospondin type 1 motif 17 [Source:HGNC Symbol;Acc:HGNC:17109]	1.04686718738569	4.27418687201611	55.2714821206957	5.43031247859728e-06	5.47870894770478e-05	up
ENSG00000113070.8	ENSG00000113070	1839	HBEGF	heparin binding EGF like growth factor [Source:HGNC Symbol;Acc:HGNC:3059]	1.63446317174333	2.35611587274961	55.2269881742519	5.4534240551609e-06	5.49816813752092e-05	up
ENSG00000174963.17	ENSG00000174963	84107	ZIC4	Zic family member 4 [Source:HGNC Symbol;Acc:HGNC:20393]	1.09090109789112	3.28316682377449	55.1130325488342	5.51313699018202e-06	5.55447585899418e-05	up
ENSG00000125968.9	ENSG00000125968	3397	ID1	inhibitor of DNA binding 1, HLH protein [Source:HGNC Symbol;Acc:HGNC:5360]	-1.26578083702707	6.28685371518355	54.8900813933818	5.63216499626074e-06	5.65063755416892e-05	down
ENSG00000213839.4	ENSG00000213839	NA	TMX2P1	thioredoxin related transmembrane protein 2 pseudogene 1 [Source:HGNC Symbol;Acc:HGNC:49916]	1.16535137978458	2.35839882339251	54.2165970512156	6.01018638408485e-06	5.97982350477425e-05	up
ENSG00000233912.1	ENSG00000233912	NA		novel transcript, antisense to ARL8B	4.7809285360893	1.14283673920819	54.0220698495594	6.12478066888823e-06	6.07282563286938e-05	up
ENSG00000175189.4	ENSG00000175189	3626	INHBC	inhibin subunit beta C [Source:HGNC Symbol;Acc:HGNC:6068]	5.30929765998113	0.523256030392307	53.7428731741291	6.29369939842508e-06	6.21886709629947e-05	up
ENSG00000138336.9	ENSG00000138336	80312	TET1	tet methylcytosine dioxygenase 1 [Source:HGNC Symbol;Acc:HGNC:29484]	-1.84519956590014	1.75959906319018	53.5594593428923	6.40760144743295e-06	6.31405661478708e-05	down
ENSG00000179913.10	ENSG00000179913	10331	B3GNT3	UDP-GlcNAc:betaGal beta-1,3-N-acetylglucosaminyltransferase 3 [Source:HGNC Symbol;Acc:HGNC:13528]	-1.21820629456138	3.56907822266561	53.5001392767905	6.44494891964363e-06	6.34650894641894e-05	down
ENSG00000272512.1	ENSG00000272512	NA		novel transcript	-1.41908775801944	1.90438026049464	53.4146407041071	6.49922211472984e-06	6.37375964143731e-05	down
ENSG00000215218.4	ENSG00000215218	134111	UBE2QL1	ubiquitin conjugating enzyme E2 Q family like 1 [Source:HGNC Symbol;Acc:HGNC:37269]	-1.20725590363702	2.37384309787714	53.3836854149704	6.51900228786878e-06	6.38444794909329e-05	down
ENSG00000112218.9	ENSG00000112218	81491	GPR63	G protein-coupled receptor 63 [Source:HGNC Symbol;Acc:HGNC:13302]	-1.86347407143515	1.34490495097884	53.3246136854021	6.55694220278258e-06	6.41723335938769e-05	down
ENSG00000225361.3	ENSG00000225361	NA	PPP1R26-AS1	PPP1R26 antisense RNA 1 [Source:HGNC Symbol;Acc:HGNC:48717]	-1.55972785828904	2.5733338747056	53.2043475168105	6.63497758015088e-06	6.46719136744604e-05	down
ENSG00000069812.11	ENSG00000069812	54626	HES2	hes family bHLH transcription factor 2 [Source:HGNC Symbol;Acc:HGNC:16005]	-2.15076478693163	0.373495537590135	53.0904166682388	6.70989475287754e-06	6.51811870690002e-05	down
ENSG00000235636.1	ENSG00000235636	NA	NUS1P1	NUS1 pseudogene 1 [Source:HGNC Symbol;Acc:HGNC:38472]	2.07792911912198	0.679665525898146	53.0449099673272	6.74009161692239e-06	6.5430315446653e-05	up
ENSG00000186603.5	ENSG00000186603	84842	HPDL	4-hydroxyphenylpyruvate dioxygenase like [Source:HGNC Symbol;Acc:HGNC:28242]	-1.79189734605944	1.37586419936618	52.9271640522736	6.81895663759613e-06	6.60620886649053e-05	down
ENSG00000130775.16	ENSG00000130775	9473	THEMIS2	thymocyte selection associated family member 2 [Source:HGNC Symbol;Acc:HGNC:16839]	-3.07199083124041	-0.109643306542514	52.7206972509353	6.95983774799744e-06	6.70654070395169e-05	down
ENSG00000136883.14	ENSG00000136883	113220	KIF12	kinesin family member 12 [Source:HGNC Symbol;Acc:HGNC:21495]	-1.27676212645402	2.70680941077586	52.6867312557837	6.98333533118745e-06	6.71126031180023e-05	down
ENSG00000132688.11	ENSG00000132688	10763	NES	nestin [Source:HGNC Symbol;Acc:HGNC:7756]	-1.50463637119193	1.96411910002949	52.4521351392127	7.14815749145036e-06	6.85127068363879e-05	down
ENSG00000122877.16	ENSG00000122877	1959	EGR2	early growth response 2 [Source:HGNC Symbol;Acc:HGNC:3239]	3.72396385092979	-0.790704227348445	52.3975973536625	7.18711654884538e-06	6.88402229332112e-05	up
ENSG00000238062.5	ENSG00000238062	NA	SPATA3-AS1	SPATA3 antisense RNA 1 (head to head) [Source:HGNC Symbol;Acc:HGNC:28013]	3.06212393551479	0.942252835184572	52.2536083095255	7.29116107831711e-06	6.97438608269894e-05	up
ENSG00000241839.10	ENSG00000241839	80301	PLEKHO2	pleckstrin homology domain containing O2 [Source:HGNC Symbol;Acc:HGNC:30026]	-1.44773834287816	1.43786297057074	52.1696017895513	7.35266756560066e-06	7.02352930768133e-05	down
ENSG00000166821.9	ENSG00000166821	8800	PEX11A	peroxisomal biogenesis factor 11 alpha [Source:HGNC Symbol;Acc:HGNC:8852]	-1.15453938989514	3.49983885267182	52.1277274451671	7.38355046301253e-06	7.0360339952029e-05	down
ENSG00000198324.13	ENSG00000198324	144717	PHETA1	PH domain containing endocytic trafficking adaptor 1 [Source:HGNC Symbol;Acc:HGNC:26509]	-1.59450190569827	2.59590337600064	52.0129977070555	7.46893696092209e-06	7.09721789075855e-05	down
ENSG00000115596.4	ENSG00000115596	7475	WNT6	Wnt family member 6 [Source:HGNC Symbol;Acc:HGNC:12785]	-1.50802898236139	1.48169452454434	51.884863436418	7.56565317379375e-06	7.17963007786355e-05	down
ENSG00000177283.7	ENSG00000177283	8325	FZD8	frizzled class receptor 8 [Source:HGNC Symbol;Acc:HGNC:4046]	-1.8488306771573	1.251383873926	51.8392509649052	7.6004307252251e-06	7.20610263515441e-05	down
ENSG00000138111.14	ENSG00000138111	79847	MFSD13A	major facilitator superfamily domain containing 13A [Source:HGNC Symbol;Acc:HGNC:26196]	-1.10724436461176	2.70042320618817	51.7075759378037	7.7018695079458e-06	7.28677071466738e-05	down
ENSG00000272341.1	ENSG00000272341	NA		novel transcript	1.55523744010335	1.9387638599793	51.438901813826	7.91374653987074e-06	7.47051437975848e-05	up
ENSG00000214796.8	ENSG00000214796	NA		tubulin, alpha (TUBA) pseudogene	-1.07862647221358	5.07056035015826	51.4115933022021	7.93565716871604e-06	7.48628235660305e-05	down
ENSG00000185686.18	ENSG00000185686	23532	PRAME	preferentially expressed antigen in melanoma [Source:HGNC Symbol;Acc:HGNC:9336]	-1.3774979110957	3.47228836899124	51.3817803012605	7.95965741141155e-06	7.503999646155e-05	down
ENSG00000279233.1	ENSG00000279233	NA		novel transcript	1.14940243743295	2.36537906684223	51.1401992637966	8.1572642475024e-06	7.64019466360534e-05	up
ENSG00000257167.2	ENSG00000257167	NA	TMPO-AS1	TMPO antisense RNA 1 [Source:HGNC Symbol;Acc:HGNC:44158]	-1.09668924942948	2.8649205741626	51.085646809521	8.2026686383026e-06	7.66773517638989e-05	down
ENSG00000249592.5	ENSG00000249592	NA		novel transcript, antisense to PCGF3	1.43311075326996	3.12233882034368	50.8440438350865	8.40730380971853e-06	7.83355844927565e-05	up
ENSG00000260160.1	ENSG00000260160	NA		novel transcript	2.42156132527919	0.0399882547946414	50.8103524834815	8.43630667821672e-06	7.84855544732222e-05	up
ENSG00000181458.10	ENSG00000181458	55076	TMEM45A	transmembrane protein 45A [Source:HGNC Symbol;Acc:HGNC:25480]	2.36480247179954	4.0112802803515	50.7899303744869	8.45394318893591e-06	7.85664778457218e-05	up
ENSG00000089060.11	ENSG00000089060	80024	SLC8B1	solute carrier family 8 member B1 [Source:HGNC Symbol;Acc:HGNC:26175]	-1.07488417985517	2.7387606657734	50.5825913390996	8.63543687402423e-06	8.00978554437719e-05	down
ENSG00000148143.13	ENSG00000148143	58499	ZNF462	zinc finger protein 462 [Source:HGNC Symbol;Acc:HGNC:21684]	-1.04893058092621	2.43717431683453	50.3854120593442	8.81223101554452e-06	8.14225226931128e-05	down
ENSG00000129646.14	ENSG00000129646	84074	QRICH2	glutamine rich 2 [Source:HGNC Symbol;Acc:HGNC:25326]	-1.31896339482189	2.53706648029898	50.3631156480859	8.83248460862737e-06	8.1504898086159e-05	down
ENSG00000198934.4	ENSG00000198934	57692	MAGEE1	MAGE family member E1 [Source:HGNC Symbol;Acc:HGNC:24934]	-1.38050061025406	1.65592187113342	50.2812792827895	8.90728601575454e-06	8.19846677647266e-05	down
ENSG00000247400.3	ENSG00000247400	NA	DNAJC3-DT	DNAJC3 divergent transcript [Source:HGNC Symbol;Acc:HGNC:39808]	1.61434053373906	1.80883724297185	49.9840426012	9.18520476222015e-06	8.41204074674367e-05	up
ENSG00000187678.9	ENSG00000187678	81848	SPRY4	sprouty RTK signaling antagonist 4 [Source:HGNC Symbol;Acc:HGNC:15533]	1.43296609772674	2.42745659282297	49.9830669410405	9.18613338831993e-06	8.41204074674367e-05	up
ENSG00000184986.11	ENSG00000184986	80757	TMEM121	transmembrane protein 121 [Source:HGNC Symbol;Acc:HGNC:20511]	-1.59177636878973	1.78613962953071	49.9177857607392	9.24851500875167e-06	8.45301336813877e-05	down
ENSG00000133519.12	ENSG00000133519	NA	ZDHHC8P1	zinc finger DHHC-type containing 8 pseudogene 1 [Source:HGNC Symbol;Acc:HGNC:26461]	-1.29282478956347	2.09612291933764	49.7949894855683	9.36718993321142e-06	8.53103068931917e-05	down
ENSG00000188883.4	ENSG00000188883	346689	KLRG2	killer cell lectin like receptor G2 [Source:HGNC Symbol;Acc:HGNC:24778]	-1.69520814772697	1.29929251947281	49.7858642083415	9.37607904113581e-06	8.53103068931917e-05	down
ENSG00000228630.5	ENSG00000228630	100124700	HOTAIR	HOX transcript antisense RNA [Source:HGNC Symbol;Acc:HGNC:33510]	-1.50029480556097	1.2295936100424	49.7831030802285	9.37877063191312e-06	8.53103068931917e-05	down
ENSG00000184602.6	ENSG00000184602	8303	SNN	stannin [Source:HGNC Symbol;Acc:HGNC:11149]	-1.071148888746	3.4534632217141	49.6241216387084	9.53526652311811e-06	8.63821845008627e-05	down
ENSG00000176971.3	ENSG00000176971	387758	FIBIN	fin bud initiation factor homolog [Source:HGNC Symbol;Acc:HGNC:33747]	4.68495165618476	1.21802549520945	49.5778307188917	9.58140013577883e-06	8.66908683147213e-05	up
ENSG00000126882.13	ENSG00000126882	286336	FAM78A	family with sequence similarity 78 member A [Source:HGNC Symbol;Acc:HGNC:25465]	-2.34875357363875	1.06092015815213	49.4853023600438	9.67439018945843e-06	8.72106182106585e-05	down
ENSG00000175764.14	ENSG00000175764	158135	TTLL11	tubulin tyrosine ligase like 11 [Source:HGNC Symbol;Acc:HGNC:18113]	1.30378131269969	3.2800432650612	49.4623409269054	9.69762761643908e-06	8.72483055328815e-05	up
ENSG00000109099.15	ENSG00000109099	5376	PMP22	peripheral myelin protein 22 [Source:HGNC Symbol;Acc:HGNC:9118]	-1.31110158884876	1.71671198588704	49.424832995651	9.73572542110453e-06	8.75362879169605e-05	down
ENSG00000163053.11	ENSG00000163053	151473	SLC16A14	solute carrier family 16 member 14 [Source:HGNC Symbol;Acc:HGNC:26417]	-1.10945463315056	3.05656772711699	49.0042900107148	1.01749548426595e-05	9.09734613015648e-05	down
ENSG00000270194.1	ENSG00000270194	NA		novel transcript, antisense to GOLGA4	1.43706738857903	1.43352913751461	48.3712309396131	1.0880116005164e-05	9.64386114711733e-05	up
ENSG00000256235.2	ENSG00000256235	85027	SMIM3	small integral membrane protein 3 [Source:HGNC Symbol;Acc:HGNC:30248]	-1.00444376475778	3.27722213938152	48.3504616639076	1.09041914737931e-05	9.65329807997065e-05	down
ENSG00000180739.14	ENSG00000180739	53637	S1PR5	sphingosine-1-phosphate receptor 5 [Source:HGNC Symbol;Acc:HGNC:14299]	-1.77543553666604	1.48292464022169	48.2074936107619	1.10716006242101e-05	9.74332253859818e-05	down
ENSG00000178700.7	ENSG00000178700	200895	DHFR2	dihydrofolate reductase 2 [Source:HGNC Symbol;Acc:HGNC:27309]	-1.14849300489819	3.2251068426973	48.1379886910726	1.11540607910219e-05	9.79608625488836e-05	down
ENSG00000239704.10	ENSG00000239704	284040	CDRT4	CMT1A duplicated region transcript 4 [Source:HGNC Symbol;Acc:HGNC:14383]	2.88151802415154	-0.424616275301791	48.1170915813075	1.11789917488593e-05	9.80702049616659e-05	up
ENSG00000127152.18	ENSG00000127152	64919	BCL11B	BAF chromatin remodeling complex subunit BCL11B [Source:HGNC Symbol;Acc:HGNC:13222]	-1.12120538679311	3.03089720978671	48.0960069819422	1.12042117485129e-05	9.81614578356913e-05	down
ENSG00000186564.5	ENSG00000186564	2306	FOXD2	forkhead box D2 [Source:HGNC Symbol;Acc:HGNC:3803]	-2.20648885530089	0.26313772810391	47.9748720457191	1.13503871828726e-05	9.93210690980885e-05	down
ENSG00000137094.14	ENSG00000137094	25822	DNAJB5	DnaJ heat shock protein family (Hsp40) member B5 [Source:HGNC Symbol;Acc:HGNC:14887]	1.06782929884505	3.30851678218906	47.9177710007764	1.14200562926752e-05	9.98092093129426e-05	up
ENSG00000114861.20	ENSG00000114861	27086	FOXP1	forkhead box P1 [Source:HGNC Symbol;Acc:HGNC:3823]	1.18592455774464	2.50828429132322	47.9028278374805	1.14383700699809e-05	9.98965035266718e-05	up
ENSG00000259429.5	ENSG00000259429	NA	UBE2Q2P2	ubiquitin conjugating enzyme E2 Q2 pseudogene 2 [Source:HGNC Symbol;Acc:HGNC:37440]	1.30985455265526	3.31456195692832	47.7671958128358	1.16061585603576e-05	0.000100883761561222	up
ENSG00000261512.2	ENSG00000261512	NA		novel transcript	1.27928398024302	2.76863156523392	47.7253744749374	1.16584682887328e-05	0.000101154978024811	up
ENSG00000286230.1	ENSG00000286230	NA		novel transcript	2.13183526078312	0.194970112742343	47.6898993371079	1.17030541482643e-05	0.000101480584734376	up
ENSG00000227014.6	ENSG00000227014	NA		novel transcript	3.17370471150586	-0.295967937917813	47.5250654024397	1.19128258786784e-05	0.000103050961286257	up
ENSG00000105711.12	ENSG00000105711	6324	SCN1B	sodium voltage-gated channel beta subunit 1 [Source:HGNC Symbol;Acc:HGNC:10586]	-1.31575539501907	1.93263676705474	47.3389141871977	1.21549768048834e-05	0.000105019291781135	down
ENSG00000237424.1	ENSG00000237424	84793	FOXD2-AS1	FOXD2 adjacent opposite strand RNA 1 [Source:HGNC Symbol;Acc:HGNC:44256]	-2.46709362485054	0.487437977694042	47.3155360322084	1.21857884401963e-05	0.000105159111887576	down
ENSG00000132692.19	ENSG00000132692	63827	BCAN	brevican [Source:HGNC Symbol;Acc:HGNC:23059]	1.40357468760498	1.75079823893473	47.2613159668945	1.22575971458939e-05	0.000105588660375385	up
ENSG00000107554.17	ENSG00000107554	23268	DNMBP	dynamin binding protein [Source:HGNC Symbol;Acc:HGNC:30373]	-1.13536451540347	2.39718456335155	47.1948089171311	1.23463481948746e-05	0.000106098893005208	down
ENSG00000162817.7	ENSG00000162817	79762	C1orf115	chromosome 1 open reading frame 115 [Source:HGNC Symbol;Acc:HGNC:25873]	-1.14295681066015	2.31536327442431	47.159359524031	1.23939576525386e-05	0.000106444402132944	down
ENSG00000198756.12	ENSG00000198756	23127	COLGALT2	collagen beta(1-O)galactosyltransferase 2 [Source:HGNC Symbol;Acc:HGNC:16790]	2.90396736472486	0.545773271110894	47.13595523751	1.24255066263083e-05	0.000106588012390474	up
ENSG00000205918.9	ENSG00000205918	NA	PDPK2P	3-phosphoinositide dependent protein kinase 2, pseudogene [Source:HGNC Symbol;Acc:HGNC:49897]	1.46983195975611	2.18583398263605	47.0862745020628	1.24927846894907e-05	0.000107101231652241	up
ENSG00000274317.1	ENSG00000274317	NA	LINC02334	long intergenic non-protein coding RNA 2334 [Source:HGNC Symbol;Acc:HGNC:53254]	2.00301095354443	0.260910698482061	47.0192740452039	1.25841858115778e-05	0.000107628101970883	up
ENSG00000280832.1	ENSG00000280832	NA	GSEC	G-quadruplex forming sequence containing lncRNA [Source:HGNC Symbol;Acc:HGNC:48645]	-1.78839695205967	1.64946769661231	46.9419901618028	1.26905778972146e-05	0.000108280378889172	down
ENSG00000204390.10	ENSG00000204390	3305	HSPA1L	heat shock protein family A (Hsp70) member 1 like [Source:HGNC Symbol;Acc:HGNC:5234]	-1.50200863283257	1.40860954831967	46.7874221387184	1.29065000577009e-05	0.000109796894277849	down
ENSG00000090776.6	ENSG00000090776	1947	EFNB1	ephrin B1 [Source:HGNC Symbol;Acc:HGNC:3226]	-1.0064252868554	2.9329571302411	46.6935854014447	1.30396571492999e-05	0.000110593708189981	down
ENSG00000273599.1	ENSG00000273599	NA		novel transcript, antisense to CTBP2	1.06601859204472	2.41088622705642	46.6630206592007	1.30833720877296e-05	0.000110714191084214	up
ENSG00000132639.12	ENSG00000132639	6616	SNAP25	synaptosome associated protein 25 [Source:HGNC Symbol;Acc:HGNC:11132]	1.0006485448232	3.05935484260042	46.6273201923618	1.31346471912507e-05	0.000111015180875139	up
ENSG00000214433.4	ENSG00000214433	NA	GOLGA2P8	GOLGA2 pseudogene 8 [Source:HGNC Symbol;Acc:HGNC:49922]	2.88146449237143	-0.186784721149851	46.4131405289822	1.34471910263565e-05	0.000113058634728612	up
ENSG00000121361.4	ENSG00000121361	3764	KCNJ8	potassium inwardly rectifying channel subfamily J member 8 [Source:HGNC Symbol;Acc:HGNC:6269]	-2.57237902474307	0.332005175788183	50.5999579662927	1.34554014020333e-05	0.000113061546438944	down
ENSG00000260953.1	ENSG00000260953	NA		novel transcript	8.06555292316851	-0.279754812987069	50.5465218781334	1.35246839897499e-05	0.000113547235141896	up
ENSG00000259605.3	ENSG00000259605	NA		novel transcript, antisense to SIX5	2.41086036636898	0.392538511340057	46.0966466537542	1.39249270642002e-05	0.000116057203711308	up
ENSG00000143409.15	ENSG00000143409	55793	MINDY1	MINDY lysine 48 deubiquitinase 1 [Source:HGNC Symbol;Acc:HGNC:25648]	-1.27507963806945	3.94682499778456	46.0383721992995	1.40150158128461e-05	0.000116740372156019	down
ENSG00000126010.5	ENSG00000126010	2925	GRPR	gastrin releasing peptide receptor [Source:HGNC Symbol;Acc:HGNC:4609]	-2.21389545098017	0.600516304680308	50.1465867290093	1.40566849536452e-05	0.000116973177216197	down
ENSG00000037280.16	ENSG00000037280	2324	FLT4	fms related tyrosine kinase 4 [Source:HGNC Symbol;Acc:HGNC:3767]	-1.21372611900409	2.27462656367097	45.7886847017864	1.44087310891005e-05	0.00011912267214951	down
ENSG00000226332.2	ENSG00000226332	NA		novel transcript	-1.17535122656613	2.29637010535803	45.7828690137897	1.44180528024529e-05	0.000119131232839578	down
ENSG00000276248.1	ENSG00000276248	NA		novel transcript, sense intronic to TMCO3	2.2490549465372	1.12683410767979	45.5994107032415	1.47157233170749e-05	0.000121172940509499	up
ENSG00000167964.12	ENSG00000167964	25837	RAB26	RAB26, member RAS oncogene family [Source:HGNC Symbol;Acc:HGNC:14259]	-1.157011487444	3.86107398846514	45.5395219711023	1.48144308806394e-05	0.000121706898726258	down
ENSG00000156239.12	ENSG00000156239	29104	N6AMT1	N-6 adenine-specific DNA methyltransferase 1 [Source:HGNC Symbol;Acc:HGNC:16021]	-1.07654089456412	2.74749440983374	45.4672007148741	1.49346522544157e-05	0.000122624497693738	down
ENSG00000198933.9	ENSG00000198933	9755	TBKBP1	TBK1 binding protein 1 [Source:HGNC Symbol;Acc:HGNC:30140]	-1.27009352400945	1.98749004709609	45.2503488326588	1.53019537262633e-05	0.00012521126279026	down
ENSG00000271933.1	ENSG00000271933	NA		novel transcript, antisense to GHITM	1.66436400934322	1.09993045289841	45.1970788085555	1.53937742064041e-05	0.000125840036083127	up
ENSG00000165548.11	ENSG00000165548	57156	TMEM63C	transmembrane protein 63C [Source:HGNC Symbol;Acc:HGNC:23787]	1.17740476518688	5.48310691195954	45.0246245447914	1.56954324287876e-05	0.000127880954935647	up
ENSG00000286169.1	ENSG00000286169	57491	AHRR	aryl-hydrocarbon receptor repressor [Source:HGNC Symbol;Acc:HGNC:346]	-1.2526339432393	2.88732073551361	45.0223972137561	1.56993729889001e-05	0.000127880954935647	down
ENSG00000138623.10	ENSG00000138623	8482	SEMA7A	semaphorin 7A (John Milton Hagen blood group) [Source:HGNC Symbol;Acc:HGNC:10741]	-1.7261569207419	1.26492109942016	44.9709559087965	1.57907014390342e-05	0.00012833403877275	down
ENSG00000145113.22	ENSG00000145113	4585	MUC4	mucin 4, cell surface associated [Source:HGNC Symbol;Acc:HGNC:7514]	1.88375880054829	6.18818721570651	44.9242257099412	1.58741990124931e-05	0.000128866944778438	up
ENSG00000279759.1	ENSG00000279759	NA		TEC	1.44813283381545	3.44995944653482	44.7792869423224	1.61364435701313e-05	0.000130774323115996	up
ENSG00000185022.12	ENSG00000185022	23764	MAFF	MAF bZIP transcription factor F [Source:HGNC Symbol;Acc:HGNC:6780]	1.49073022119092	1.49132883339868	44.5500224260705	1.65615676013657e-05	0.000133842415629474	up
ENSG00000020577.13	ENSG00000020577	23034	SAMD4A	sterile alpha motif domain containing 4A [Source:HGNC Symbol;Acc:HGNC:23023]	1.65693087805716	3.02824766738264	44.421242731152	1.68060416525888e-05	0.000135437478048918	up
ENSG00000225138.7	ENSG00000225138	NA	SLC9A3-AS1	SLC9A3 antisense RNA 1 [Source:HGNC Symbol;Acc:HGNC:40550]	-1.08192641145126	3.88949175422209	44.1504153694292	1.7333930619316e-05	0.00013899047435243	down
ENSG00000258317.1	ENSG00000258317	NA		novel transcript, antisense to ZC3H10 and ESYT1	2.15663093922622	0.303835108095209	43.9076749590844	1.78234338144632e-05	0.00014243885933882	up
ENSG00000130045.16	ENSG00000130045	158046	NXNL2	nucleoredoxin like 2 [Source:HGNC Symbol;Acc:HGNC:30482]	-2.419947116225	-0.196198076890971	43.826783139171	1.79900974246508e-05	0.000143531426567261	down
ENSG00000259959.1	ENSG00000259959	NA		novel transcript	1.35335221896055	2.50057276243853	43.5233725075149	1.86314943515954e-05	0.00014774682531323	up
ENSG00000279187.1	ENSG00000279187	NA		TEC	2.38597580967338	-0.214122033021295	43.5036989669182	1.86739886667015e-05	0.00014800216927297	up
ENSG00000081181.8	ENSG00000081181	384	ARG2	arginase 2 [Source:HGNC Symbol;Acc:HGNC:664]	1.21472911965037	3.9547621338183	43.4120233581843	1.88734902076331e-05	0.000149172165318934	up
ENSG00000277449.1	ENSG00000277449	NA	CEBPB-AS1	CEBPB antisense RNA 1 [Source:HGNC Symbol;Acc:HGNC:51226]	1.6009433242818	0.75329340521427	43.3609785623143	1.89856406359927e-05	0.000149729322777656	up
ENSG00000226137.5	ENSG00000226137	NA	BAIAP2-DT	BAIAP2 divergent transcript [Source:HGNC Symbol;Acc:HGNC:44342]	-1.1420452865677	3.5922199107175	43.2814372064768	1.91619413725039e-05	0.000150871429963028	down
ENSG00000163508.12	ENSG00000163508	8320	EOMES	eomesodermin [Source:HGNC Symbol;Acc:HGNC:3372]	1.05611497941372	3.29379351586048	43.2045582995419	1.93341433997544e-05	0.000151890106261213	up
ENSG00000214198.8	ENSG00000214198	NA	TTC41P	tetratricopeptide repeat domain 41, pseudogene [Source:HGNC Symbol;Acc:HGNC:49210]	1.72635005345808	0.666192013316721	43.1361512923623	1.94888759994033e-05	0.000152692953811129	up
ENSG00000160145.15	ENSG00000160145	8997	KALRN	kalirin RhoGEF kinase [Source:HGNC Symbol;Acc:HGNC:4814]	-1.29065890944821	2.11613334074468	42.9670150467527	1.98776425610295e-05	0.000155147050542846	down
ENSG00000198417.7	ENSG00000198417	4494	MT1F	metallothionein 1F [Source:HGNC Symbol;Acc:HGNC:7398]	1.53310719699579	3.25469084225074	42.9579464337695	1.98987392959629e-05	0.000155189626948507	up
ENSG00000157554.19	ENSG00000157554	2078	ERG	ETS transcription factor ERG [Source:HGNC Symbol;Acc:HGNC:3446]	-1.66818628896109	0.937026782374751	42.9462309911324	1.99260318368078e-05	0.000155271848085521	down
ENSG00000175920.18	ENSG00000175920	285489	DOK7	docking protein 7 [Source:HGNC Symbol;Acc:HGNC:26594]	-1.11478202014751	2.79269896401019	42.8718302658295	2.01003717295715e-05	0.000156291532912953	down
ENSG00000259583.2	ENSG00000259583	NA		novel transcript, antisense to LRRK1 and ALDH1A3	-4.78107556783929	-1.05530942027662	46.3920113447027	2.04546301663874e-05	0.000158874239817478	down
ENSG00000005243.10	ENSG00000005243	51226	COPZ2	coatomer protein complex subunit zeta 2 [Source:HGNC Symbol;Acc:HGNC:19356]	1.50112298698021	3.06366738110359	42.7099360241183	2.04858656931581e-05	0.000159030934703312	up
ENSG00000183935.5	ENSG00000183935	NA	HTR7P1	5-hydroxytryptamine receptor 7 pseudogene 1 [Source:HGNC Symbol;Acc:HGNC:30411]	-1.2754894683194	1.71172412151648	42.6609249335587	2.06042503390417e-05	0.000159863630396332	down
ENSG00000278662.4	ENSG00000278662	647042	GOLGA6L10	golgin A6 family like 10 [Source:HGNC Symbol;Acc:HGNC:37228]	1.10934728900306	3.00755889506814	42.6295229736974	2.06805167707228e-05	0.000160129961865424	up
ENSG00000184557.4	ENSG00000184557	9021	SOCS3	suppressor of cytokine signaling 3 [Source:HGNC Symbol;Acc:HGNC:19391]	-1.7657964815353	2.14888688213875	42.4123425615599	2.12170193099442e-05	0.00016355875958127	down
ENSG00000285184.2	ENSG00000285184	NA		novel transcript	1.30960936118115	2.14420765045738	42.2408948089684	2.16519416180223e-05	0.00016644612555673	up
ENSG00000129521.13	ENSG00000129521	112399	EGLN3	egl-9 family hypoxia inducible factor 3 [Source:HGNC Symbol;Acc:HGNC:14661]	-1.38314180147356	2.5044608552517	42.1364251944612	2.19220126898231e-05	0.000167957940332195	down
ENSG00000249476.1	ENSG00000249476	NA		novel transcript	2.08774687431759	1.02209840163361	42.0014226412163	2.22768099367882e-05	0.000170177309490544	up
ENSG00000185090.14	ENSG00000185090	149175	MANEAL	mannosidase endo-alpha like [Source:HGNC Symbol;Acc:HGNC:26452]	-1.05300945087493	3.40528864674194	41.5842338867131	2.34159422805967e-05	0.0001776522438882	down
ENSG00000119227.8	ENSG00000119227	80235	PIGZ	phosphatidylinositol glycan anchor biosynthesis class Z [Source:HGNC Symbol;Acc:HGNC:30596]	-1.20531791037502	2.4425565149373	41.4464329435045	2.38069141024657e-05	0.000180143160026921	down
ENSG00000198535.5	ENSG00000198535	145741	C2CD4A	C2 calcium dependent domain containing 4A [Source:HGNC Symbol;Acc:HGNC:33627]	3.76812844394113	0.0925688826511739	41.1574255204362	2.46516881021618e-05	0.000185559904661834	up
ENSG00000272141.1	ENSG00000272141	NA		novel transcript	-1.25946547342984	2.14675681626191	41.0617607588431	2.49389223757177e-05	0.000187035413143293	down
ENSG00000223573.7	ENSG00000223573	NA	TINCR	TINCR ubiquitin domain containing [Source:HGNC Symbol;Acc:HGNC:14607]	-1.3116813961121	2.15065750675767	41.0556287263965	2.49574655365284e-05	0.000187076893648941	down
ENSG00000186462.8	ENSG00000186462	4674	NAP1L2	nucleosome assembly protein 1 like 2 [Source:HGNC Symbol;Acc:HGNC:7638]	-1.11467458456382	2.75727228888656	40.986696997209	2.51670153596811e-05	0.00018835303478716	down
ENSG00000166750.10	ENSG00000166750	162394	SLFN5	schlafen family member 5 [Source:HGNC Symbol;Acc:HGNC:28286]	1.04260549196009	5.38508991314752	40.9113255123621	2.53984756711936e-05	0.000189690329727143	up
ENSG00000185361.9	ENSG00000185361	126282	TNFAIP8L1	TNF alpha induced protein 8 like 1 [Source:HGNC Symbol;Acc:HGNC:28279]	-1.40986699297254	3.44588111046462	40.8613042069857	2.55534473544708e-05	0.000190649669234679	down
ENSG00000177076.6	ENSG00000177076	340485	ACER2	alkaline ceramidase 2 [Source:HGNC Symbol;Acc:HGNC:23675]	-1.14033419323479	1.87179117243103	40.8019011030056	2.57389081714693e-05	0.00019183425753303	down
ENSG00000135622.13	ENSG00000135622	10505	SEMA4F	ssemaphorin 4F [Source:HGNC Symbol;Acc:HGNC:10734]	-1.17293695475788	2.61311396534656	40.6719464064966	2.61500936295111e-05	0.000194194161214608	down
ENSG00000159388.6	ENSG00000159388	7832	BTG2	BTG anti-proliferation factor 2 [Source:HGNC Symbol;Acc:HGNC:1131]	-1.09494041295791	4.56324310102524	40.6207984322802	2.63140101623402e-05	0.000195109089274866	down
ENSG00000260793.2	ENSG00000260793	NA		novel transcript, antisense to UBTF	-1.25572902509208	2.43702687750308	40.5965806011905	2.6392036826881e-05	0.000195485993539448	down
ENSG00000254389.3	ENSG00000254389	NA	RHPN1-AS1	RHPN1 antisense RNA 1 (head to head) [Source:HGNC Symbol;Acc:HGNC:28457]	-1.47411799836177	1.4411044118205	40.3388501272349	2.72392129021332e-05	0.000201036018426062	down
ENSG00000116990.11	ENSG00000116990	4610	MYCL	MYCL proto-oncogene, bHLH transcription factor [Source:HGNC Symbol;Acc:HGNC:7555]	1.20558516713625	2.10597210522676	40.0735538479131	2.81443038663602e-05	0.000206760683028442	up
ENSG00000119699.7	ENSG00000119699	7043	TGFB3	transforming growth factor beta 3 [Source:HGNC Symbol;Acc:HGNC:11769]	-1.36632316436997	2.9691254472307	40.0506240373841	2.82241525753256e-05	0.000207135600600029	down
ENSG00000260296.1	ENSG00000260296	NA		novel transcript, overlapping N4BP2	2.39308866134898	0.56040344522687	40.0019032600999	2.83946852516173e-05	0.000208068496362132	up
ENSG00000187867.8	ENSG00000187867	342979	PALM3	paralemmin 3 [Source:HGNC Symbol;Acc:HGNC:33274]	-1.36214001698481	2.32236595220097	39.9505917671463	2.85755764233073e-05	0.000209180785253508	down
ENSG00000169330.8	ENSG00000169330	23251	MINAR1	membrane integral NOTCH2 associated receptor 1 [Source:HGNC Symbol;Acc:HGNC:29172]	1.32163408861231	1.51291190427212	39.9440693666969	2.85986655798096e-05	0.000209243264651869	up
ENSG00000111886.10	ENSG00000111886	2570	GABRR2	gamma-aminobutyric acid type A receptor rho2 subunit [Source:HGNC Symbol;Acc:HGNC:4091]	2.58443128903021	-0.275565314013597	39.9083926088637	2.87253431703158e-05	0.000210063203845183	up
ENSG00000272476.1	ENSG00000272476	NA		novel transcript, antisense to SEC63	1.72473420228811	0.445637578804169	39.6884247062557	2.95208817646378e-05	0.000215442496005176	up
ENSG00000184232.9	ENSG00000184232	220323	OAF	out at first homolog [Source:HGNC Symbol;Acc:HGNC:28752]	1.31164468676667	2.88110854799612	39.5138312838729	3.01705004855731e-05	0.000219403786282795	up
ENSG00000090238.11	ENSG00000090238	83719	YPEL3	yippee like 3 [Source:HGNC Symbol;Acc:HGNC:18327]	-1.19407833758319	2.87763622345157	39.4291402385123	3.04915639736666e-05	0.000221067682929604	down
ENSG00000011638.10	ENSG00000011638	57146	TMEM159	transmembrane protein 159 [Source:HGNC Symbol;Acc:HGNC:30136]	-1.00427075738545	3.93861713446596	39.3750269755116	3.06987772603634e-05	0.000222233796914524	down
ENSG00000166002.7	ENSG00000166002	56935	SMCO4	single-pass membrane protein with coiled-coil domains 4 [Source:HGNC Symbol;Acc:HGNC:24810]	1.03426331759314	2.49495900819765	39.210022757513	3.13407519732698e-05	0.000226197786706677	up
ENSG00000110881.11	ENSG00000110881	41	ASIC1	acid sensing ion channel subunit 1 [Source:HGNC Symbol;Acc:HGNC:100]	-1.01322569496447	2.97214197997928	39.0500275380294	3.1978117737604e-05	0.000230104804160927	down
ENSG00000126016.15	ENSG00000126016	154796	AMOT	angiomotin [Source:HGNC Symbol;Acc:HGNC:17810]	-1.37949397623804	2.29899018669044	39.044569763641	3.20001227604663e-05	0.000230147956441833	down
ENSG00000079337.16	ENSG00000079337	10411	RAPGEF3	Rap guanine nucleotide exchange factor 3 [Source:HGNC Symbol;Acc:HGNC:16629]	1.05186369215443	2.38018096754864	38.9674280605732	3.23130296253595e-05	0.000231818576309278	up
ENSG00000109705.7	ENSG00000109705	579	NKX3-2	NK3 homeobox 2 [Source:HGNC Symbol;Acc:HGNC:951]	1.6722440445189	1.21345731749024	38.9385585725168	3.24310412121372e-05	0.000232549166836358	up
ENSG00000171621.14	ENSG00000171621	80176	SPSB1	splA/ryanodine receptor domain and SOCS box containing 1 [Source:HGNC Symbol;Acc:HGNC:30628]	-1.45044521437064	1.84459959310462	38.5763546724521	3.39548455701676e-05	0.000241964424273939	down
ENSG00000246203.2	ENSG00000246203	NA		novel pseudogene	2.31403532734809	0.660034316454087	38.5282886506382	3.41632239568947e-05	0.000243030515006569	up
ENSG00000106789.13	ENSG00000106789	7464	CORO2A	coronin 2A [Source:HGNC Symbol;Acc:HGNC:2255]	-1.19937845069633	2.74010645084817	38.4772999903876	3.43858920658481e-05	0.000244131343323801	down
ENSG00000267796.8	ENSG00000267796	55957	LIN37	lin-37 DREAM MuvB core complex component [Source:HGNC Symbol;Acc:HGNC:33234]	1.16352399154546	1.91303296260235	38.0768083302518	3.61944676619641e-05	0.000255082285086303	up
ENSG00000266934.1	ENSG00000266934	NA		novel transcript, sense intronic to BCAS3	-1.40145218657884	2.26976746885598	37.7519466922759	3.77426857199473e-05	0.000264180424827499	down
ENSG00000166845.15	ENSG00000166845	162681	C18orf54	chromosome 18 open reading frame 54 [Source:HGNC Symbol;Acc:HGNC:13796]	-1.02875016805762	2.99890826313852	37.710934353099	3.79435379755804e-05	0.000265327940406089	down
ENSG00000180730.4	ENSG00000180730	387914	SHISA2	shisa family member 2 [Source:HGNC Symbol;Acc:HGNC:20366]	-1.40320701254858	1.23975338845557	37.6401701469656	3.8293011570607e-05	0.000266733831080725	down
ENSG00000076641.4	ENSG00000076641	55824	PAG1	phosphoprotein membrane anchor with glycosphingolipid microdomains 1 [Source:HGNC Symbol;Acc:HGNC:30043]	-1.68216142573249	0.971740415216191	37.4355106996588	3.93248916451276e-05	0.000272863883775096	down
ENSG00000280063.1	ENSG00000280063	NA		tec	1.12102850836306	3.2589081748624	37.1676650941765	4.07243507300222e-05	0.000281114424217464	up
ENSG00000154319.16	ENSG00000154319	83648	FAM167A	family with sequence similarity 167 member A [Source:HGNC Symbol;Acc:HGNC:15549]	1.67117304054888	1.31472339596815	37.0899296745907	4.11412408249679e-05	0.000283415246449719	up
ENSG00000204556.4	ENSG00000204556	NA		zinc-finger pseudogene	1.93055423567126	1.09418146405793	36.9579731922865	4.18602761136174e-05	0.00028781692476589	up
ENSG00000171227.7	ENSG00000171227	140738	TMEM37	transmembrane protein 37 [Source:HGNC Symbol;Acc:HGNC:18216]	-1.40849241012157	1.36749148918641	36.9153195236284	4.20958000548698e-05	0.000289114320052085	down
ENSG00000135063.19	ENSG00000135063	9413	FAM189A2	family with sequence similarity 189 member A2 [Source:HGNC Symbol;Acc:HGNC:24820]	1.14771027664935	1.97638985268032	36.8612063802998	4.23968109624783e-05	0.000290810568324213	up
ENSG00000127129.10	ENSG00000127129	1907	EDN2	endothelin 2 [Source:HGNC Symbol;Acc:HGNC:3177]	-2.11838657323422	0.487122280884484	36.8117406257104	4.26741512774865e-05	0.00029229455593922	down
ENSG00000125850.11	ENSG00000125850	58495	OVOL2	ovo like zinc finger 2 [Source:HGNC Symbol;Acc:HGNC:15804]	-1.56366340886745	1.13458774277263	36.6838019938331	4.34012586571181e-05	0.000295725069058477	down
ENSG00000102886.15	ENSG00000102886	79153	GDPD3	glycerophosphodiester phosphodiesterase domain containing 3 [Source:HGNC Symbol;Acc:HGNC:28638]	-1.5720921773316	1.11401277973816	36.6381602752537	4.36641144254151e-05	0.000296953156619769	down
ENSG00000279716.1	ENSG00000279716	NA		TEC	1.51171350115585	0.84342814096263	36.3542812783238	4.53409897886574e-05	0.000307194821013915	up
ENSG00000171236.10	ENSG00000171236	116844	LRG1	leucine rich alpha-2-glycoprotein 1 [Source:HGNC Symbol;Acc:HGNC:29480]	-1.31615905674469	2.52568988842476	36.1085084502435	4.68531932409244e-05	0.000315951388004114	down
ENSG00000196116.8	ENSG00000196116	23424	TDRD7	tudor domain containing 7 [Source:HGNC Symbol;Acc:HGNC:30831]	-1.09946747040351	2.83178428041369	36.0145434793698	4.74467117608693e-05	0.000319354576304316	down
ENSG00000213420.8	ENSG00000213420	221914	GPC2	glypican 2 [Source:HGNC Symbol;Acc:HGNC:4450]	-1.4568494470013	0.915927570102408	35.9138288772199	4.80925477861426e-05	0.000322945613975419	down
ENSG00000167525.13	ENSG00000167525	147011	PROCA1	protein interacting with cyclin A1 [Source:HGNC Symbol;Acc:HGNC:28600]	-1.09497836180785	2.21732821358377	35.889799940464	4.82481338530369e-05	0.000323537043099399	down
ENSG00000124249.7	ENSG00000124249	60598	KCNK15	potassium two pore domain channel subfamily K member 15 [Source:HGNC Symbol;Acc:HGNC:13814]	1.37197354430607	4.63762599779294	35.7483251826792	4.91760750485387e-05	0.000329044404703653	up
ENSG00000074276.10	ENSG00000074276	54825	CDHR2	cadherin related family member 2 [Source:HGNC Symbol;Acc:HGNC:18231]	-1.08470945881444	2.43887517376248	35.737403010185	4.92485690043014e-05	0.000329324035616205	down
ENSG00000125266.7	ENSG00000125266	1948	EFNB2	ephrin B2 [Source:HGNC Symbol;Acc:HGNC:3227]	-1.27259980677773	1.85601581131738	35.6112656654499	5.00948085339752e-05	0.00033436075315365	down
ENSG00000070371.16	ENSG00000070371	8218	CLTCL1	clathrin heavy chain like 1 [Source:HGNC Symbol;Acc:HGNC:2093]	-1.14971796978499	1.92771917848048	35.5057877362366	5.08153856134413e-05	0.000339012899751483	down
ENSG00000105137.13	ENSG00000105137	85360	SYDE1	synapse defective Rho GTPase homolog 1 [Source:HGNC Symbol;Acc:HGNC:25824]	-1.1755185666655	2.83354194016632	35.4032211059096	5.15276017322414e-05	0.000343286529242092	down
ENSG00000274712.1	ENSG00000274712	NA		novel transcript	-1.24915694804007	1.18483800490985	35.3982251343803	5.15625874434244e-05	0.000343360500080645	down
ENSG00000141639.12	ENSG00000141639	5596	MAPK4	mitogen-activated protein kinase 4 [Source:HGNC Symbol;Acc:HGNC:6878]	1.10187086814235	4.1053966210786	35.0634670981357	5.39707201126351e-05	0.00035716515997005	up
ENSG00000232124.2	ENSG00000232124	NA		novel transcript	1.7887190043784	0.430847214381646	34.8705511781172	5.54175346643167e-05	0.000365308526303935	up
ENSG00000119638.13	ENSG00000119638	91754	NEK9	NIMA related kinase 9 [Source:HGNC Symbol;Acc:HGNC:18591]	1.42500936811825	1.5185731841571	34.6647014064182	5.70111019443719e-05	0.000374328013932936	up
ENSG00000154310.17	ENSG00000154310	23043	TNIK	TRAF2 and NCK interacting kinase [Source:HGNC Symbol;Acc:HGNC:30765]	1.56083445342778	4.71277175501991	34.6398159819164	5.72073202551029e-05	0.000375385505845556	up
ENSG00000132109.10	ENSG00000132109	6737	TRIM21	tripartite motif containing 21 [Source:HGNC Symbol;Acc:HGNC:11312]	-1.31816416912383	1.86037269875044	34.3523870829688	5.95312541673613e-05	0.000388154576491679	down
ENSG00000036672.16	ENSG00000036672	9099	USP2	ubiquitin specific peptidase 2 [Source:HGNC Symbol;Acc:HGNC:12618]	1.08305437094019	3.54774965633006	34.3036971056079	5.99356576566935e-05	0.000390083725726701	up
ENSG00000273920.1	ENSG00000273920	NA		novel transcript, antisense to TMC3	2.94341103247595	0.187573997634665	34.2248099959595	6.05976376278985e-05	0.000393501461687578	up
ENSG00000261592.1	ENSG00000261592	NA		novel transcript, antisense to MAP1LC3B	3.05095274602965	-0.563535402489482	34.2201577013765	6.06369407902961e-05	0.000393578915459182	up
ENSG00000280193.1	ENSG00000280193	NA		TEC	1.59894599771322	0.935011817751187	34.1841670377901	6.09419934013658e-05	0.000395380432821045	up
ENSG00000113749.7	ENSG00000113749	3274	HRH2	histamine receptor H2 [Source:HGNC Symbol;Acc:HGNC:5183]	-1.88856692437224	0.564614494162168	33.9750686515492	6.27498276181531e-05	0.000405280445492447	down
ENSG00000141519.15	ENSG00000141519	55036	CCDC40	coiled-coil domain containing 40 [Source:HGNC Symbol;Acc:HGNC:26090]	1.02745347247134	2.92251897301053	33.9681007008418	6.28111318641555e-05	0.000405370032651102	up
ENSG00000278390.4	ENSG00000278390	NA		novel transcript, antisense to KBTBD7 and MTRF1	1.50514874464691	0.651983726087175	33.7744500936524	6.45429353562618e-05	0.000414811703896726	up
ENSG00000101203.16	ENSG00000101203	57642	COL20A1	collagen type XX alpha 1 chain [Source:HGNC Symbol;Acc:HGNC:14670]	2.09938350784894	2.60386287424608	33.741230675895	6.48455364642768e-05	0.000416198338279869	up
ENSG00000281706.2	ENSG00000281706	NA		long intergenic non-protein coding RNA 1012	1.01836861808304	2.28105240465255	33.7354375658214	6.48984748378393e-05	0.000416352241295679	up
ENSG00000104889.6	ENSG00000104889	10535	RNASEH2A	ribonuclease H2 subunit A [Source:HGNC Symbol;Acc:HGNC:18518]	-1.01867119444916	1.7527079518339	33.5874243049132	6.62681622369365e-05	0.000423399826946875	down
ENSG00000131503.21	ENSG00000131503	54882	ANKHD1	ankyrin repeat and KH domain containing 1 [Source:HGNC Symbol;Acc:HGNC:24714]	1.1389801122585	2.13542448441054	33.5418435187294	6.66966761501064e-05	0.00042560945983581	up
ENSG00000204128.6	ENSG00000204128	257407	C2orf72	chromosome 2 open reading frame 72 [Source:HGNC Symbol;Acc:HGNC:27418]	-1.99659929824241	-0.0340374308465781	33.5225730368073	6.68788057282973e-05	0.000426582338046021	down
ENSG00000163449.11	ENSG00000163449	92691	TMEM169	transmembrane protein 169 [Source:HGNC Symbol;Acc:HGNC:25130]	-1.97804858752589	0.398236165458164	33.5042729440344	6.70522970399248e-05	0.000427120458370846	down
ENSG00000144045.14	ENSG00000144045	165545	DQX1	DEAQ-box RNA dependent ATPase 1 [Source:HGNC Symbol;Acc:HGNC:20410]	1.6943710488327	1.40982598770073	33.492120363319	6.71677956077656e-05	0.000427666695063262	up
ENSG00000226887.8	ENSG00000226887	100288413	ERVMER34-1	endogenous retrovirus group MER34 member 1, envelope [Source:HGNC Symbol;Acc:HGNC:42970]	-2.02330467328344	-0.0371971204585892	33.479908361885	6.72840909401357e-05	0.000428217519011213	down
ENSG00000220804.8	ENSG00000220804	NA	LINC01881	long intergenic non-protein coding RNA 1881 [Source:HGNC Symbol;Acc:HGNC:52700]	1.40363288841614	1.4278231302862	33.4224889930107	6.78340314314824e-05	0.000430764076806724	up
ENSG00000139112.11	ENSG00000139112	23710	GABARAPL1	GABA type A receptor associated protein like 1 [Source:HGNC Symbol;Acc:HGNC:4068]	1.21152158635667	2.59618649207905	33.1144594538191	7.08745591468089e-05	0.00044789606015546	up
ENSG00000188859.6	ENSG00000188859	149297	FAM78B	family with sequence similarity 78 member B [Source:HGNC Symbol;Acc:HGNC:13495]	-1.59101907914835	0.575499443968738	33.0990015474475	7.10312519981136e-05	0.000448402139890509	down
ENSG00000170577.8	ENSG00000170577	10736	SIX2	SIX homeobox 2 [Source:HGNC Symbol;Acc:HGNC:10888]	-2.2738232229742	-0.64053346667596	33.0508625449245	7.15217996980728e-05	0.000450995137832979	down
ENSG00000286138.1	ENSG00000286138	NA		novel transcript	1.41286517038001	1.03795456136257	33.0328449145653	7.17064112493593e-05	0.000451961014700587	up
ENSG00000236409.2	ENSG00000236409	NA	NRADDP	neurotrophin receptor associated death domain, pseudogene [Source:HGNC Symbol;Acc:HGNC:19337]	-1.92911806132423	-0.156584253517576	32.9695641971038	7.23591803339935e-05	0.000455494476171776	down
ENSG00000088836.13	ENSG00000088836	83959	SLC4A11	solute carrier family 4 member 11 [Source:HGNC Symbol;Acc:HGNC:16438]	-1.0798987325933	2.33395437565662	32.8552258875195	7.35561544060658e-05	0.00046179774318603	down
ENSG00000284308.1	ENSG00000284308	388963	C2orf81	chromosome 2 open reading frame 81 [Source:HGNC Symbol;Acc:HGNC:34350]	1.38460903467286	1.2168885524565	32.7497068662182	7.46811789851535e-05	0.000467839350879979	up
ENSG00000172403.11	ENSG00000172403	171024	SYNPO2	synaptopodin 2 [Source:HGNC Symbol;Acc:HGNC:17732]	-1.5178992339505	1.10902945641063	32.6681322171648	7.55645756787451e-05	0.00047292529600794	down
ENSG00000129991.12	ENSG00000129991	7137	TNNI3	troponin I3, cardiac type [Source:HGNC Symbol;Acc:HGNC:11947]	2.34299920663341	-0.134714519921767	32.5815778519831	7.6515153666217e-05	0.000477663206365264	up
ENSG00000140931.20	ENSG00000140931	123920	CMTM3	CKLF like MARVEL transmembrane domain containing 3 [Source:HGNC Symbol;Acc:HGNC:19174]	-1.47754198377749	0.962163890561889	32.4904981970615	7.75304102300439e-05	0.000483371512522698	down
ENSG00000170222.11	ENSG00000170222	56985	ADPRM	ADP-ribose/CDP-alcohol diphosphatase, manganese dependent [Source:HGNC Symbol;Acc:HGNC:30925]	1.01208088261901	2.0372653054068	32.458886554973	7.78864212977249e-05	0.000485168603108783	up
ENSG00000213222.3	ENSG00000213222	NA		translocase of outer mitochondrial membrane 40 (TOMM40) pseudogene	1.14880136211984	1.91704783418197	32.2678425018063	8.00786799786839e-05	0.000494966114382433	up
ENSG00000132837.14	ENSG00000132837	29958	DMGDH	dimethylglycine dehydrogenase [Source:HGNC Symbol;Acc:HGNC:24475]	3.10199472975643	0.605018996827429	32.2643211286406	8.01197535737968e-05	0.000495007175389117	up
ENSG00000260276.2	ENSG00000260276	NA		novel transcript, antisense to CARHSP1	1.2914584018527	1.70266545227587	32.2325471384486	8.04914729217179e-05	0.000496725855490002	up
ENSG00000284709.1	ENSG00000284709	NA		StAR related lipid transfer domain containing 5 (STARD5) pseudogene	4.88118839625968	-0.273511092823392	32.2186727891518	8.06544128476081e-05	0.000497455381171198	up
ENSG00000220785.7	ENSG00000220785	NA	MTMR9LP	myotubularin related protein 9 like, pseudogene [Source:HGNC Symbol;Acc:HGNC:27920]	1.17681976884888	2.43271481290843	32.1081945962977	8.19655786630595e-05	0.000504460241626201	up
ENSG00000219891.2	ENSG00000219891	NA	ZSCAN12P1	zinc finger and SCAN domain containing 12 pseudogene 1 [Source:HGNC Symbol;Acc:HGNC:13850]	2.02750988033342	0.629345949030357	32.0870053250623	8.22198659236766e-05	0.000505592391952394	up
ENSG00000254837.2	ENSG00000254837	100287896		uncharacterized LOC100287896 [Source:NCBI gene;Acc:100287896]	-1.06133824865039	1.69438965398215	32.0700853194355	8.24235746430395e-05	0.000506411851556829	down
ENSG00000231081.1	ENSG00000231081	NA		novel transcript	3.30855767133576	-0.951000246635019	31.9302868628313	8.41292219685674e-05	0.000515548795657597	up
ENSG00000085465.12	ENSG00000085465	5016	OVGP1	oviductal glycoprotein 1 [Source:HGNC Symbol;Acc:HGNC:8524]	1.48645845772575	1.41836738392958	31.9276553300504	8.41617182589121e-05	0.000515548795657597	up
ENSG00000102362.15	ENSG00000102362	94121	SYTL4	synaptotagmin like 4 [Source:HGNC Symbol;Acc:HGNC:15588]	-1.29101405796068	2.45129307227386	31.8542382463426	8.50742161921823e-05	0.000518823005045482	down
ENSG00000180592.16	ENSG00000180592	387640	SKIDA1	SKI/DACH domain containing 1 [Source:HGNC Symbol;Acc:HGNC:32697]	-1.45032308631393	0.997843776296089	31.6997545141593	8.70319518836109e-05	0.00052862626625715	down
ENSG00000177191.2	ENSG00000177191	374907	B3GNT8	UDP-GlcNAc:betaGal beta-1,3-N-acetylglucosaminyltransferase 8 [Source:HGNC Symbol;Acc:HGNC:24139]	-2.27937842172084	-0.327646474278728	31.6268192622095	8.79743354353165e-05	0.000533448764467965	down
ENSG00000235205.1	ENSG00000235205	NA	TATDN2P3	TatD DNase domain containing 2 pseudogene 3 [Source:HGNC Symbol;Acc:HGNC:39256]	1.93891955293572	0.817393379071254	31.6039136112292	8.82727288965903e-05	0.000534807005202815	up
ENSG00000132386.11	ENSG00000132386	5176	SERPINF1	serpin family F member 1 [Source:HGNC Symbol;Acc:HGNC:8824]	-1.02164733220699	1.68492195111463	31.5051277531112	8.95731144481366e-05	0.000541316799672492	down
ENSG00000160233.8	ENSG00000160233	81543	LRRC3	leucine rich repeat containing 3 [Source:HGNC Symbol;Acc:HGNC:14965]	-1.09552497544449	2.56430759340185	31.3755221943085	9.13129791583502e-05	0.000550443061366709	down
ENSG00000178038.17	ENSG00000178038	259173	ALS2CL	ALS2 C-terminal like [Source:HGNC Symbol;Acc:HGNC:20605]	-1.07018056211174	4.04042214642942	31.3500894617569	9.16589703281475e-05	0.000551603606700618	down
ENSG00000152804.11	ENSG00000152804	3087	HHEX	hematopoietically expressed homeobox [Source:HGNC Symbol;Acc:HGNC:4901]	-1.89137181864061	0.129289893996666	31.3205014793762	9.20634016487203e-05	0.000553596702177064	down
ENSG00000114737.15	ENSG00000114737	1154	CISH	cytokine inducible SH2 containing protein [Source:HGNC Symbol;Acc:HGNC:1984]	-1.03367397027901	3.06617566374597	31.3202264367469	9.20671708218237e-05	0.000553596702177064	down
ENSG00000178538.10	ENSG00000178538	767	CA8	carbonic anhydrase 8 [Source:HGNC Symbol;Acc:HGNC:1382]	-1.1940311873854	1.71690686894088	31.1396518430565	9.45807738995971e-05	0.000565948358083419	down
ENSG00000182310.14	ENSG00000182310	147650	SPACA6	sperm acrosome associated 6 [Source:HGNC Symbol;Acc:HGNC:27113]	-1.1821672221263	2.53760486496842	31.062021067126	9.56857534230559e-05	0.000571768111788559	down
ENSG00000261211.1	ENSG00000261211	NA		novel transcript	-1.38552249757916	1.16452061075537	30.9812686284523	9.68510562045795e-05	0.000577291722658888	down
ENSG00000143494.15	ENSG00000143494	79805	VASH2	vasohibin 2 [Source:HGNC Symbol;Acc:HGNC:25723]	-1.58981011885632	0.482863781814515	30.8857520246075	9.82506843260588e-05	0.000583698383700722	down
ENSG00000004660.14	ENSG00000004660	84254	CAMKK1	calcium/calmodulin dependent protein kinase kinase 1 [Source:HGNC Symbol;Acc:HGNC:1469]	-1.07917299054451	2.29519251327221	30.8685400167367	9.85053786996992e-05	0.000584969776772233	down
ENSG00000139318.8	ENSG00000139318	1848	DUSP6	dual specificity phosphatase 6 [Source:HGNC Symbol;Acc:HGNC:3072]	1.59341145990027	0.374664709979688	30.7623424931629	0.000100093847637912	0.000592445141000518	up
ENSG00000278023.6	ENSG00000278023	201299	RDM1	RAD52 motif containing 1 [Source:HGNC Symbol;Acc:HGNC:19950]	-1.27764207890834	0.973067201872887	30.4624302497144	0.000104742462155138	0.000614395095228241	down
ENSG00000204152.11	ENSG00000204152	100652748	TIMM23B	translocase of inner mitochondrial membrane 23 homolog B [Source:HGNC Symbol;Acc:HGNC:23581]	1.06149416211901	2.14088150553834	30.4154561183574	0.000105492977148466	0.00061804096677404	up
ENSG00000180178.11	ENSG00000180178	NA	FAR2P1	fatty acyl-CoA reductase 2 pseudogene 1 [Source:HGNC Symbol;Acc:HGNC:49284]	1.13518839894358	2.14931416765969	30.3543992382708	0.000106477819353622	0.000622289271889033	up
ENSG00000269984.1	ENSG00000269984	NA		novel transcript, antisense to MYNN	1.30231697167572	1.84177306429451	30.2824125441637	0.000107652661126613	0.000627370210383994	up
ENSG00000216775.3	ENSG00000216775	NA		heterogeneous nuclear ribonucleoprotein A/B (HNRNPAB) pseudogene	-1.09499345817843	2.56233767987029	30.1968792662068	0.000109068147136596	0.000634333637290792	down
ENSG00000162616.9	ENSG00000162616	11080	DNAJB4	DnaJ heat shock protein family (Hsp40) member B4 [Source:HGNC Symbol;Acc:HGNC:14886]	1.07126942666614	3.54049047208388	30.1298038416687	0.000110193261370007	0.000638809886579271	up
ENSG00000162241.12	ENSG00000162241	283130	SLC25A45	solute carrier family 25 member 45 [Source:HGNC Symbol;Acc:HGNC:27442]	1.02307235958639	3.1020564220815	30.0086962185432	0.000112258916411082	0.000649475429071281	up
ENSG00000136895.19	ENSG00000136895	84253	GARNL3	GTPase activating Rap/RanGAP domain like 3 [Source:HGNC Symbol;Acc:HGNC:25425]	-1.05229462416386	1.96532103124838	30.0043035614403	0.000112334677475521	0.00064965231619693	down
ENSG00000167191.12	ENSG00000167191	51704	GPRC5B	G protein-coupled receptor class C group 5 member B [Source:HGNC Symbol;Acc:HGNC:13308]	-1.80274778927105	0.13284971214759	29.9506922616795	0.000113264108819777	0.000653975137550977	down
ENSG00000265511.1	ENSG00000265511	NA		novel transcript	1.37937553588554	0.921490170322759	29.9386418097557	0.000113474244873873	0.000654925418928815	up
ENSG00000228288.6	ENSG00000228288	NA	PCAT6	prostate cancer associated transcript 6 [Source:HGNC Symbol;Acc:HGNC:43714]	1.3521681219282	0.767516516185536	29.8743132634627	0.000114603672563358	0.000660118990562258	up
ENSG00000144354.14	ENSG00000144354	83879	CDCA7	cell division cycle associated 7 [Source:HGNC Symbol;Acc:HGNC:14628]	-1.01160275477773	4.29786990480229	29.8566471940783	0.000114916113032683	0.000661388693783382	down
ENSG00000188368.9	ENSG00000188368	284338	PRR19	proline rich 19 [Source:HGNC Symbol;Acc:HGNC:33728]	-1.84345266374543	0.65345525525505	29.830836724773	0.000115374369238265	0.000663494922615414	down
ENSG00000196074.13	ENSG00000196074	10388	SYCP2	synaptonemal complex protein 2 [Source:HGNC Symbol;Acc:HGNC:11490]	-1.15894541721424	1.84377977164857	29.811065768756	0.000115726827217115	0.000665255735665919	down
ENSG00000031081.10	ENSG00000031081	57514	ARHGAP31	Rho GTPase activating protein 31 [Source:HGNC Symbol;Acc:HGNC:29216]	1.39496676880239	0.635381615740791	29.7646200514337	0.000116559732836989	0.000668706815242374	up
ENSG00000152315.5	ENSG00000152315	56659	KCNK13	potassium two pore domain channel subfamily K member 13 [Source:HGNC Symbol;Acc:HGNC:6275]	-1.97830259826177	-0.155738250156799	31.7160518867958	0.000117830505690437	0.000674382635474289	down
ENSG00000272668.2	ENSG00000272668	NA		novel transcript, antisense to VSIG8	1.61556126695154	2.07077744107825	29.3748540596382	0.000123829678789515	0.00070311978355326	up
ENSG00000235313.1	ENSG00000235313	NA	HM13-IT1	HM13 intronic transcript 1 [Source:HGNC Symbol;Acc:HGNC:41424]	1.86560281818541	0.205451086672916	29.3314601514987	0.000124671084461949	0.000707338666657238	up
ENSG00000184845.4	ENSG00000184845	1812	DRD1	dopamine receptor D1 [Source:HGNC Symbol;Acc:HGNC:3020]	1.1398074253722	1.5081661260171	29.2669615775659	0.000125933970445543	0.000712587360675584	up
ENSG00000224940.8	ENSG00000224940	401399	PRRT4	proline rich transmembrane protein 4 [Source:HGNC Symbol;Acc:HGNC:37280]	-1.1637249123318	1.9075987156948	29.266496151161	0.000125943137196679	0.000712587360675584	down
ENSG00000101230.6	ENSG00000101230	140862	ISM1	isthmin 1 [Source:HGNC Symbol;Acc:HGNC:16213]	-1.00089344694284	2.03222580640522	29.2194608142872	0.000126873512842432	0.000716441670909522	down
ENSG00000226562.3	ENSG00000226562	NA	CYP4F26P	cytochrome P450 family 4 subfamily F member 26, pseudogene [Source:HGNC Symbol;Acc:HGNC:39948]	-1.79273796059739	0.135020778634309	29.175785228756	0.000127744563142438	0.000720228856587775	down
ENSG00000117013.16	ENSG00000117013	9132	KCNQ4	potassium voltage-gated channel subfamily Q member 4 [Source:HGNC Symbol;Acc:HGNC:6298]	-1.01624891568935	2.41088000512932	29.1629235221922	0.000128002390744688	0.000721399596917434	down
ENSG00000123407.4	ENSG00000123407	3228	HOXC12	homeobox C12 [Source:HGNC Symbol;Acc:HGNC:5124]	-1.53743796978525	0.562089259745614	29.1351245242571	0.00012856171455694	0.000723534219854668	down
ENSG00000066923.17	ENSG00000066923	10734	STAG3	stromal antigen 3 [Source:HGNC Symbol;Acc:HGNC:11356]	-1.35688313921129	1.52195739754839	28.9778706410595	0.000131779501912253	0.000738345245125666	down
ENSG00000258949.1	ENSG00000258949	NA		novel transcript, antisense to C14orf28	2.54918070479877	-0.504258132167359	28.953237931579	0.000132291948485367	0.000740905092883331	up
ENSG00000198944.5	ENSG00000198944	134548	SOWAHA	sosondowah ankyrin repeat domain family member A [Source:HGNC Symbol;Acc:HGNC:27033]	-1.76500769944693	0.65028745227469	30.866809371128	0.00013275892783743	0.000742964229474009	down
ENSG00000175745.13	ENSG00000175745	7025	NR2F1	nuclear receptor subfamily 2 group F member 1 [Source:HGNC Symbol;Acc:HGNC:7975]	-1.09280260826861	2.77436765923466	28.6913474626102	0.000137885315299193	0.000769855214779224	down
ENSG00000178440.6	ENSG00000178440	NA	TIMM23B-AGAP6	TIMM23B-AGAP6 readthrough [Source:HGNC Symbol;Acc:HGNC:45009]	1.04689032709477	1.76743550130385	28.5804757560947	0.000140335446992944	0.000781760521316173	up
ENSG00000137573.14	ENSG00000137573	23213	SULF1	sulfatase 1 [Source:HGNC Symbol;Acc:HGNC:20391]	1.3926225629887	4.22262920833106	28.5431492222584	0.000141171634237242	0.000785154578502449	up
ENSG00000154856.13	ENSG00000154856	147495	APCDD1	APC down-regulated 1 [Source:HGNC Symbol;Acc:HGNC:15718]	-2.25950431615089	0.143462764160495	28.5211634427752	0.000141666857952475	0.000787299735903646	down
ENSG00000266094.7	ENSG00000266094	83593	RASSF5	Ras association domain family member 5 [Source:HGNC Symbol;Acc:HGNC:17609]	-1.57064774960674	0.819357638275612	28.4729653850585	0.000142759561146474	0.000792453363167126	down
ENSG00000156925.12	ENSG00000156925	7547	ZIC3	Zic family member 3 [Source:HGNC Symbol;Acc:HGNC:12874]	-1.9950128955193	-0.0458935385057124	28.3284560181367	0.000146094709395759	0.000807536961546644	down
ENSG00000119714.11	ENSG00000119714	8111	GPR68	G protein-coupled receptor 68 [Source:HGNC Symbol;Acc:HGNC:4519]	-1.4095153867303	1.18723823147783	28.2959991635205	0.000146856139315423	0.000810864022552981	down
ENSG00000170382.12	ENSG00000170382	10446	LRRN2	leucine rich repeat neuronal 2 [Source:HGNC Symbol;Acc:HGNC:16914]	-1.5510742455429	1.87339437707393	28.2955877072513	0.000146865821432007	0.000810864022552981	down
ENSG00000121966.6	ENSG00000121966	7852	CXCR4	C-X-C motif chemokine receptor 4 [Source:HGNC Symbol;Acc:HGNC:2561]	-1.46067882150504	1.65476234080724	28.2900073156298	0.000146997208530357	0.000811002377284896	down
ENSG00000143847.15	ENSG00000143847	8497	PPFIA4	PTPRF interacting protein alpha 4 [Source:HGNC Symbol;Acc:HGNC:9248]	-1.30322880730515	2.66769112136234	28.2897317528956	0.000147003700021175	0.000811002377284896	down
ENSG00000115594.12	ENSG00000115594	3554	IL1R1	interleukin 1 receptor type 1 [Source:HGNC Symbol;Acc:HGNC:5993]	-1.54215763020818	1.31512447867214	28.0651079456894	0.000152407388928383	0.000835378769460353	down
ENSG00000176428.6	ENSG00000176428	155382	VPS37D	VPS37D subunit of ESCRT-I [Source:HGNC Symbol;Acc:HGNC:18287]	-1.55921670611897	0.902080523811396	27.9831434771297	0.000154436200872452	0.000844915487277593	down
ENSG00000203883.7	ENSG00000203883	54345	SOX18	SRY-box transcription factor 18 [Source:HGNC Symbol;Acc:HGNC:11194]	-2.42448174516113	0.358952709578217	27.9828405252725	0.000154443757429611	0.000844915487277593	down
ENSG00000167281.19	ENSG00000167281	146713	RBFOX3	RNA binding fox-1 homolog 3 [Source:HGNC Symbol;Acc:HGNC:27097]	-1.68870436546793	0.189238646059895	27.9209993764402	0.000155995269820064	0.000853078734957419	down
ENSG00000156804.7	ENSG00000156804	114907	FBXO32	F-box protein 32 [Source:HGNC Symbol;Acc:HGNC:16731]	1.39995423341227	0.917191489707609	27.9099958823253	0.000156273220348509	0.000854273798080045	up
ENSG00000265763.4	ENSG00000265763	118738	ZNF488	zinc finger protein 488 [Source:HGNC Symbol;Acc:HGNC:23535]	-1.56567642284791	0.506982882935456	27.7997531221247	0.000159089862561335	0.000866376876531938	down
ENSG00000177337.7	ENSG00000177337	NA	DLGAP1-AS1	DLGAP1 antisense RNA 1 [Source:HGNC Symbol;Acc:HGNC:31676]	1.55960534854333	1.17510247481433	27.6750691828604	0.000162346583542344	0.000880111927446559	up
ENSG00000196684.12	ENSG00000196684	84941	HSH2D	hematopoietic SH2 domain containing [Source:HGNC Symbol;Acc:HGNC:24920]	-1.28332874263224	1.46444049064223	27.5872565939142	0.000164686588779317	0.000888775933513604	down
ENSG00000114529.12	ENSG00000114529	79669	C3orf52	chromosome 3 open reading frame 52 [Source:HGNC Symbol;Acc:HGNC:26255]	-1.67677924412478	-0.029259363011314	27.5374734095842	0.000166030536166298	0.000894685539154	down
ENSG00000206535.8	ENSG00000206535	348801	LNP1	leukemia NUP98 fusion partner 1 [Source:HGNC Symbol;Acc:HGNC:28014]	1.40340326462644	1.07062034209971	27.3059481959823	0.000172450088363624	0.000923394756202541	up
ENSG00000243244.6	ENSG00000243244	11037	STON1	stonin 1 [Source:HGNC Symbol;Acc:HGNC:17003]	-1.5116980089736	0.423010125539236	27.2710761951528	0.000173441694692713	0.0009269159613421	down
ENSG00000267534.4	ENSG00000267534	9294	S1PR2	sphingosine-1-phosphate receptor 2 [Source:HGNC Symbol;Acc:HGNC:3169]	-1.42278525219039	0.648282496885894	27.2000219965007	0.000175482668590874	0.000936146317748052	down
ENSG00000155980.12	ENSG00000155980	3798	KIF5A	kinesin family member 5A [Source:HGNC Symbol;Acc:HGNC:6323]	-1.31849771108117	1.29220027393208	27.0096453678496	0.000181089620642504	0.000959648166596858	down
ENSG00000137745.12	ENSG00000137745	4322	MMP13	matrix metallopeptidase 13 [Source:HGNC Symbol;Acc:HGNC:7159]	2.72966694239883	1.19139942159402	26.9918484065491	0.000181624298164872	0.000961772572639546	up
ENSG00000099617.4	ENSG00000099617	1943	EFNA2	ephrin A2 [Source:HGNC Symbol;Acc:HGNC:3222]	-1.91995500553097	0.0492934418342242	26.9087725986528	0.000184144471553087	0.000972967683762854	down
ENSG00000268218.1	ENSG00000268218	NA		novel transcript, antisense to ANKRD11	1.27911749587774	2.32983154878803	26.8241483564851	0.000186753348720547	0.000986027504427213	up
ENSG00000185432.12	ENSG00000185432	25840	METTL7A	methyltransferase like 7A [Source:HGNC Symbol;Acc:HGNC:24550]	-1.27961162095539	2.03292160024905	26.8058262758859	0.000187323821468983	0.000987951056955087	down
ENSG00000275793.1	ENSG00000275793	85376	RIMBP3	RIMS binding protein 3 [Source:HGNC Symbol;Acc:HGNC:29344]	-1.87787912620952	1.09947841359477	26.5887112358103	0.000194239852774128	0.00101622502304718	down
ENSG00000158445.10	ENSG00000158445	3745	KCNB1	potassium voltage-gated channel subfamily B member 1 [Source:HGNC Symbol;Acc:HGNC:6231]	-1.50629407004435	0.837258722851079	26.5343443812936	0.000196017672371239	0.0010225493743401	down
ENSG00000254221.2	ENSG00000254221	56104	PCDHGB1	protocadherin gamma subfamily B, 1 [Source:HGNC Symbol;Acc:HGNC:8708]	1.24182867505883	1.46466641500268	26.3389079212216	0.000202566016986586	0.00104947445989771	up
ENSG00000279227.1	ENSG00000279227	NA		novel transcript	-1.44493721414819	0.105288527468484	26.1372314033073	0.000209590582255067	0.00108274660477222	down
ENSG00000148926.10	ENSG00000148926	133	ADM	adrenomedullin [Source:HGNC Symbol;Acc:HGNC:259]	1.1250677760168	1.22253503052415	26.098618983679	0.000210967446417635	0.0010886859214452	up
ENSG00000126947.12	ENSG00000126947	51309	ARMCX1	armadillo repeat containing X-linked 1 [Source:HGNC Symbol;Acc:HGNC:18073]	5.04337086796913	-0.631115102346795	26.0097176934166	0.000214177556240909	0.00110287633455428	up
ENSG00000204176.13	ENSG00000204176	83849	SYT15	synaptotagmin 15 [Source:HGNC Symbol;Acc:HGNC:17167]	-1.37047729837418	0.94965186604986	25.9482197931051	0.000216431278222692	0.00111169435048505	down
ENSG00000116833.14	ENSG00000116833	2494	NR5A2	nuclear receptor subfamily 5 group A member 2 [Source:HGNC Symbol;Acc:HGNC:7984]	-2.10641376130633	1.05034283855322	25.939141691202	0.00021676628584299	0.0011130174612731	down
ENSG00000273032.2	ENSG00000273032	NA	DGCR9	DiGeorge syndrome critical region gene 9 [Source:HGNC Symbol;Acc:HGNC:17227]	-1.10031411130321	2.5616454116503	25.8736274188872	0.000219201833423628	0.00112231650966222	down
ENSG00000159450.12	ENSG00000159450	7062	TCHH	trichohyalin [Source:HGNC Symbol;Acc:HGNC:11791]	-1.22143447982834	1.13132968729312	25.7801027297078	0.000222733821140369	0.0011368109481828	down
ENSG00000185156.5	ENSG00000185156	162387	MFSD6L	major facilitator superfamily domain containing 6 like [Source:HGNC Symbol;Acc:HGNC:26656]	2.43473074213754	0.408060439898696	25.7332052958859	0.000224529704990635	0.00114429761384274	up
ENSG00000187013.4	ENSG00000187013	NA	C17orf82	chromosome 17 open reading frame 82 [Source:HGNC Symbol;Acc:HGNC:32699]	-1.88495906554117	-0.0521301586790544	25.7042145014641	0.000225648261697608	0.00114895965351297	down
ENSG00000279511.1	ENSG00000279511	NA		TEC	-1.38366218903148	0.516058107661454	25.7032852407952	0.000225684222127051	0.00114895965351297	down
ENSG00000108379.10	ENSG00000108379	7473	WNT3	Wnt family member 3 [Source:HGNC Symbol;Acc:HGNC:12782]	-1.45666497112803	0.573763663341169	25.650410578516	0.000227741336571321	0.00115697427416462	down
ENSG00000248367.1	ENSG00000248367	NA		novel transcript	-1.45970969512645	0.968171578902349	25.4564645257295	0.00023547509765157	0.00118828553139229	down
ENSG00000139910.20	ENSG00000139910	4857	NOVA1	NOVA alternative splicing regulator 1 [Source:HGNC Symbol;Acc:HGNC:7886]	-1.58866805938966	-0.0814412293496596	25.4279756093849	0.000236636553599362	0.00119343512563666	down
ENSG00000138795.10	ENSG00000138795	51176	LEF1	lymphoid enhancer binding factor 1 [Source:HGNC Symbol;Acc:HGNC:6551]	-1.59394234372276	0.369771718948197	25.3742893853366	0.0002388433527685	0.00120148736275463	down
ENSG00000273314.1	ENSG00000273314	NA		novel transcript, antisense to CUL1	-1.28085395426094	0.609775583550349	25.3610706538412	0.00023939036652394	0.00120297633677549	down
ENSG00000206077.11	ENSG00000206077	653082	ZDHHC11B	zinc finger DHHC-type containing 11B [Source:HGNC Symbol;Acc:HGNC:32962]	-2.0740894274735	0.198385316799698	25.2150689827348	0.000245529705783539	0.00122739241309108	down
ENSG00000203288.3	ENSG00000203288	NA	TDRKH-AS1	TDRKH antisense RNA 1 [Source:HGNC Symbol;Acc:HGNC:40578]	1.14324484935019	2.65008236048347	25.0675510176953	0.000251918794223201	0.0012527971305939	up
ENSG00000257543.1	ENSG00000257543	NA		novel transcript	1.52550990707977	0.07738000759645	24.991487262502	0.000255288299358778	0.00126605032075928	up
ENSG00000274414.1	ENSG00000274414	NA		novel transcript	2.49925250043135	-0.593179751902604	24.9427388539846	0.000257475226153963	0.00127469742645163	up
ENSG00000247746.4	ENSG00000247746	158880	USP51	ubiquitin specific peptidase 51 [Source:HGNC Symbol;Acc:HGNC:23086]	-1.02157664696696	1.82730511726555	24.9374270265467	0.000257714831167581	0.00127500554979226	down
ENSG00000204103.4	ENSG00000204103	9935	MAFB	MAF bZIP transcription factor B [Source:HGNC Symbol;Acc:HGNC:6408]	-1.47987157527402	1.17072377461688	24.9036738446541	0.000259243412831261	0.00128047779758752	down
ENSG00000174945.13	ENSG00000174945	155185	AMZ1	archaelysin family metallopeptidase 1 [Source:HGNC Symbol;Acc:HGNC:22231]	-1.0192178472856	2.64427251516812	24.8838209771277	0.000260147394705823	0.00128305505721735	down
ENSG00000268279.4	ENSG00000268279	NA		novel transcript	1.27152579721498	1.0105056351676	24.8391857654963	0.000262193182988174	0.00129010777482527	up
ENSG00000112541.14	ENSG00000112541	10846	PDE10A	phosphodiesterase 10A [Source:HGNC Symbol;Acc:HGNC:8772]	1.2247593770127	1.22520468286589	24.7464279888021	0.000266504495206399	0.00130724501111648	up
ENSG00000248409.2	ENSG00000248409	NA		coiled-coil domain containing 188 (CCDC188) pseudogene	-1.6644340637088	0.0836211341167857	24.7304033604298	0.00026725759854595	0.00131004517364307	down
ENSG00000166289.6	ENSG00000166289	79156	PLEKHF1	pleckstrin homology and FYVE domain containing 1 [Source:HGNC Symbol;Acc:HGNC:20764]	-1.443739839395	0.838319055786327	24.6335924881047	0.000271860167460227	0.00132947068049152	down
ENSG00000250986.1	ENSG00000250986	NA	LINC02600	long intergenic non-protein coding RNA 2600 [Source:HGNC Symbol;Acc:HGNC:53177]	-1.59380471402642	0.704684026997362	24.5470065858478	0.000276054551898945	0.001345368234797	down
ENSG00000166444.19	ENSG00000166444	6764	DENND2B	DENN domain containing 2B [Source:HGNC Symbol;Acc:HGNC:11350]	-1.02828849604957	1.30165116777609	24.5380485837979	0.000276492757753637	0.001346892367136	down
ENSG00000204334.7	ENSG00000204334	285141	ERICH2	glutamate rich 2 [Source:HGNC Symbol;Acc:HGNC:44395]	1.7845846793806	1.39795596336769	24.3257076390546	0.000287119774205315	0.00138707022639443	up
ENSG00000246465.1	ENSG00000246465	NA		novel transcript LOC100506705	-1.06898440420423	1.21121313821887	24.3147118470664	0.000287682839255755	0.00138885701141034	down
ENSG00000262454.3	ENSG00000262454	NA	MIR193BHG	MIR193B host gene [Source:HGNC Symbol;Acc:HGNC:51945]	-1.4678810366928	0.777644637555756	24.2789633652278	0.000289522282277041	0.0013967992792943	down
ENSG00000159882.13	ENSG00000159882	7773	ZNF230	zinc finger protein 230 [Source:HGNC Symbol;Acc:HGNC:13024]	1.28159120901669	2.31535876143616	24.1950796846849	0.00029389227830316	0.00141503325022255	up
ENSG00000185669.6	ENSG00000185669	333929	SNAI3	snail family transcriptional repressor 3 [Source:HGNC Symbol;Acc:HGNC:18411]	-1.22057614310131	0.461090913788124	24.1909794938543	0.000294107832499555	0.00141559702304858	down
ENSG00000278918.1	ENSG00000278918	NA		novel transcript	-1.98065813730343	-0.193262349084289	24.1083996017441	0.000298488436696238	0.00143332273025445	down
ENSG00000100290.3	ENSG00000100290	638	BIK	BCL2 interacting killer [Source:HGNC Symbol;Acc:HGNC:1051]	-1.16067320725706	1.30628986160516	24.0824711411048	0.000299879418675645	0.00143874264407997	down
ENSG00000163909.8	ENSG00000163909	26508	HEYL	hes related family bHLH transcription factor with YRPW motif like [Source:HGNC Symbol;Acc:HGNC:4882]	-1.29703767324235	0.810867936746772	24.0659957657206	0.000300767173305533	0.00144185716926097	down
ENSG00000269867.1	ENSG00000269867	NA		novel transcript, sense intronic to ZNF814	1.08540951870401	1.65420477734424	24.0323149853134	0.000302591510141602	0.00144963616837915	up
ENSG00000073910.21	ENSG00000073910	10129	FRY	FRY microtubule binding protein [Source:HGNC Symbol;Acc:HGNC:20367]	1.03558170747603	3.06685016446049	23.8621130022081	0.000312008979532064	0.0014892938574809	up
ENSG00000132429.10	ENSG00000132429	64208	POPDC3	popeye domain containing 3 [Source:HGNC Symbol;Acc:HGNC:17649]	1.64031094820767	-0.225231893970392	23.7760920748872	0.000316897550480216	0.00150812184152733	up
ENSG00000267296.2	ENSG00000267296	NA	CEBPA-DT	CEBPA divergent transcript [Source:HGNC Symbol;Acc:HGNC:25710]	-1.05715254422123	1.68056543376105	23.7386895364332	0.000319050777263064	0.00151691714138019	down
ENSG00000242516.1	ENSG00000242516	NA	LINC00960	long intergenic non-protein coding RNA 960 [Source:HGNC Symbol;Acc:HGNC:48710]	1.25168490449495	1.25453471528162	23.7175575768983	0.000320274814618199	0.00152217884620358	up
ENSG00000232386.9	ENSG00000232386	NA		novel transcript	-1.42100120713148	0.867871759339738	23.6735313389001	0.000322842485501942	0.00153336848829251	down
ENSG00000275223.1	ENSG00000275223	NA		novel transcript	-1.43153947526746	0.5323077614244	23.6305105612496	0.00032537458101068	0.00154437449692656	down
ENSG00000267472.1	ENSG00000267472	NA	ARHGAP27P2	Rho GTPase activating protein 27 pseudogene 2 [Source:HGNC Symbol;Acc:HGNC:53771]	-2.28527220110732	-0.191890579496748	23.6150077047563	0.000326292674252964	0.00154822104875738	down
ENSG00000149922.10	ENSG00000149922	6911	TBX6	T-box transcription factor 6 [Source:HGNC Symbol;Acc:HGNC:11605]	-1.20988774360851	1.06826420368616	23.5485669918247	0.00033026150009708	0.00156498667992608	down
ENSG00000173825.7	ENSG00000173825	220359	TIGD3	tigger transposable element derived 3 [Source:HGNC Symbol;Acc:HGNC:18334]	-1.28793545834353	0.828713708828095	23.535953515692	0.000331021265592072	0.00156784071789327	down
ENSG00000229931.1	ENSG00000229931	NA	ATXN1-AS1	ATXN1 antisense RNA 1 [Source:HGNC Symbol;Acc:HGNC:40515]	1.70566753974017	0.976505650665878	23.5144319331585	0.000332322285754574	0.00157164391522813	up
ENSG00000185338.5	ENSG00000185338	8651	SOCS1	suppressor of cytokine signaling 1 [Source:HGNC Symbol;Acc:HGNC:19383]	-1.93625542749465	0.294939785541366	23.41919373704	0.000338151192555314	0.00159448989680805	down
ENSG00000280195.1	ENSG00000280195	NA		novel transcript, antisense to RPL10	1.31481712543868	1.08791965036098	23.2598531367607	0.000348170369514846	0.00163583183088724	up
ENSG00000179841.8	ENSG00000179841	9495	AKAP5	A-kinase anchoring protein 5 [Source:HGNC Symbol;Acc:HGNC:375]	-1.1786151939983	1.04057862238559	23.2241304817348	0.000350463518674183	0.00164499314658137	down
ENSG00000196456.12	ENSG00000196456	285971	ZNF775	zinc finger protein 775 [Source:HGNC Symbol;Acc:HGNC:28501]	-1.42995825998783	0.800841384546773	23.1648156057791	0.000354309889537172	0.00166141985710239	down
ENSG00000132016.11	ENSG00000132016	79173	C19orf57	chromosome 19 open reading frame 57 [Source:HGNC Symbol;Acc:HGNC:28153]	-1.11060412796244	1.64224001507099	23.1589313147361	0.000354694125810098	0.00166267931097873	down
ENSG00000101331.15	ENSG00000101331	140706	CCM2L	CCM2 like scaffold protein [Source:HGNC Symbol;Acc:HGNC:16153]	-1.48517096372939	0.050228926205408	23.0716370914454	0.00036045141161547	0.00168472364915332	down
ENSG00000184058.14	ENSG00000184058	6899	TBX1	T-box transcription factor 1 [Source:HGNC Symbol;Acc:HGNC:11592]	-2.19611960963882	-0.281412993780759	23.0680983129383	0.000360687077319253	0.00168489387255955	down
ENSG00000163132.7	ENSG00000163132	4487	MSX1	msh homeobox 1 [Source:HGNC Symbol;Acc:HGNC:7391]	-1.32168702067175	0.664178986323693	23.0675708546036	0.000360722218803525	0.00168489387255955	down
ENSG00000095596.12	ENSG00000095596	1592	CYP26A1	cytochrome P450 family 26 subfamily A member 1 [Source:HGNC Symbol;Acc:HGNC:2603]	-1.89018558176426	-0.228800225905687	24.3827119142794	0.000361297648307163	0.00168703354651253	down
ENSG00000073146.16	ENSG00000073146	54456	MOV10L1	Mov10 like RISC complex RNA helicase 1 [Source:HGNC Symbol;Acc:HGNC:7201]	3.45349171231958	0.777459766458676	22.974637726762	0.000366976201826506	0.00170855468058928	up
ENSG00000173334.4	ENSG00000173334	10221	TRIB1	tribbles pseudokinase 1 [Source:HGNC Symbol;Acc:HGNC:16891]	1.09587027344635	4.94560613939868	22.9498602686071	0.000368664765870893	0.00171530528767826	up
ENSG00000010310.9	ENSG00000010310	2696	GIPR	gastric inhibitory polypeptide receptor [Source:HGNC Symbol;Acc:HGNC:4271]	1.67900758150596	1.20430331319043	22.93752871634	0.000369508505366202	0.00171867479186344	up
ENSG00000120327.6	ENSG00000120327	56122	PCDHB14	protocadherin beta 14 [Source:HGNC Symbol;Acc:HGNC:8685]	-1.19767483216217	0.898501577899595	22.9087208447136	0.000371488307405843	0.00172620794944208	down
ENSG00000283418.1	ENSG00000283418	NA			1.56594561154835	0.381208413998285	22.8273393198626	0.000377147943165786	0.00174911483190145	up
ENSG00000184254.17	ENSG00000184254	220	ALDH1A3	aldehyde dehydrogenase 1 family member A3 [Source:HGNC Symbol;Acc:HGNC:409]	-1.25707574562241	3.26188317521072	22.7896242652896	0.000379804655044965	0.00175916608427238	down
ENSG00000115239.21	ENSG00000115239	51130	ASB3	ankyrin repeat and SOCS box containing 3 [Source:HGNC Symbol;Acc:HGNC:16013]	1.40879473620013	0.783978355668868	22.7544290916078	0.000382303438804541	0.00176846092010711	up
ENSG00000128578.10	ENSG00000128578	57464	STRIP2	striatin interacting protein 2 [Source:HGNC Symbol;Acc:HGNC:22209]	-1.26165145631238	1.22895333541756	22.7447382804609	0.000382994807085176	0.00177051972394327	down
ENSG00000125657.5	ENSG00000125657	8744	TNFSF9	TNF superfamily member 9 [Source:HGNC Symbol;Acc:HGNC:11939]	-1.29650864431743	0.392405845321351	22.6843521602368	0.000387335697527499	0.00178656571169485	down
ENSG00000283526.1	ENSG00000283526	642515	PRRT1B	proline rich transmembrane protein 1B [Source:HGNC Symbol;Acc:HGNC:53642]	-2.20562273454891	-0.704390410681864	22.6123239654887	0.000392588242506548	0.00180615717200533	down
ENSG00000274286.2	ENSG00000274286	151	ADRA2B	adrenoceptor alpha 2B [Source:HGNC Symbol;Acc:HGNC:282]	-2.50446861022504	-0.571786933845554	22.5620696651576	0.000396301855607069	0.00182025059196086	down
ENSG00000089723.10	ENSG00000089723	78990	OTUB2	OTU deubiquitinase, ubiquitin aldehyde binding 2 [Source:HGNC Symbol;Acc:HGNC:20351]	-1.00408258058309	2.12443446318371	22.5157441403045	0.000399761242693075	0.00183329103228017	down
ENSG00000285976.1	ENSG00000285976	NA		novel protein	1.10467128522501	1.43593002514438	22.5003841163798	0.00040091597695435	0.00183682887210729	up
ENSG00000213057.5	ENSG00000213057	NA	C1orf220	chromosome 1 open reading frame 220 (putative) [Source:HGNC Symbol;Acc:HGNC:33805]	-1.39563019161308	0.402296858193694	22.4921160041155	0.000401539156160618	0.00183851224462459	down
ENSG00000107984.10	ENSG00000107984	22943	DKK1	dickkopf WNT signaling pathway inhibitor 1 [Source:HGNC Symbol;Acc:HGNC:2891]	1.18718940734666	8.00027358626685	22.4752672551489	0.000402812547342209	0.00184316868018426	up
ENSG00000186832.9	ENSG00000186832	3868	KRT16	keratin 16 [Source:HGNC Symbol;Acc:HGNC:6423]	1.47399048061392	1.40953569431158	22.3989926615293	0.000408636069535441	0.00186343004564014	up
ENSG00000272674.3	ENSG00000272674	57717	PCDHB16	protocadherin beta 16 [Source:HGNC Symbol;Acc:HGNC:14546]	-1.10909666162637	2.13107907916124	22.3227503023519	0.000414554847132818	0.00188609336621156	down
ENSG00000262333.1	ENSG00000262333	NA	HNRNPA1P16	heterogeneous nuclear ribonucleoprotein A1 pseudogene 16 [Source:HGNC Symbol;Acc:HGNC:39134]	-1.13639919627096	1.08687821772221	22.3028526985069	0.000416115826121945	0.0018913996940105	down
ENSG00000267681.1	ENSG00000267681	NA		high mobility group nucleosome binding domain 1 (HMGN1) pseudogene	2.09880024691913	-0.0783702973088274	22.2985886089026	0.000416451232071859	0.00189148214961419	up
ENSG00000229358.3	ENSG00000229358	NA	DPY19L1P1	DPY19L1 pseudogene 1 [Source:HGNC Symbol;Acc:HGNC:22395]	-1.30335309268256	0.419144244317634	22.2976048682287	0.000416528655886383	0.00189148214961419	down
ENSG00000246859.2	ENSG00000246859	NA	STARD4-AS1	STARD4 antisense RNA 1 [Source:HGNC Symbol;Acc:HGNC:44117]	-1.61020536358576	-0.282841000196482	22.2803836174109	0.000417886733675163	0.0018952547539583	down
ENSG00000273702.1	ENSG00000273702	NA		novel transcript	-1.03934575553244	1.41646702040037	22.2736853389941	0.000418416349239803	0.00189562135140253	down
ENSG00000271971.1	ENSG00000271971	NA		novel transcript, antisense to FAM92A1	-1.01148898952388	1.19622971333342	22.2704078460556	0.000418675775502358	0.00189562135140253	down
ENSG00000254585.4	ENSG00000254585	54551	MAGEL2	MAGE family member L2 [Source:HGNC Symbol;Acc:HGNC:6814]	3.93091700658468	0.0806195630492082	22.2697960037887	0.000418724225830159	0.00189562135140253	up
ENSG00000159885.14	ENSG00000159885	7673	ZNF222	zinc finger protein 222 [Source:HGNC Symbol;Acc:HGNC:13015]	1.8052716738346	1.5763349202102	22.2262376002446	0.000422190267275948	0.00190875140648626	up
ENSG00000170775.2	ENSG00000170775	2861	GPR37	G protein-coupled receptor 37 [Source:HGNC Symbol;Acc:HGNC:4494]	-1.62227627666283	-0.45266095242255	22.2171037337758	0.00042292127985848	0.00191085456961828	down
ENSG00000171119.2	ENSG00000171119	4902	NRTN	neurturin [Source:HGNC Symbol;Acc:HGNC:8007]	-1.87509709484716	-0.0345532769691471	22.197954036491	0.000424458657661782	0.00191659614359405	down
ENSG00000187193.9	ENSG00000187193	4501	MT1X	metallothionein 1X [Source:HGNC Symbol;Acc:HGNC:7405]	1.31963044004898	1.96215502139369	22.0939317079819	0.000432923790297864	0.00194565343329553	up
ENSG00000270804.1	ENSG00000270804	NA		ubiquitin-conjugating enzyme E2C (UBE2C) pseudogene	1.47002915246928	0.706607086099581	22.0618975026387	0.000435569956608856	0.00195510123826585	up
ENSG00000188176.12	ENSG00000188176	342527	SMTNL2	smoothelin like 2 [Source:HGNC Symbol;Acc:HGNC:24764]	-2.04377211193498	0.41652291000266	21.9261635188322	0.000446992160093373	0.00199826066096468	down
ENSG00000215859.9	ENSG00000215859	NA	PDZK1P1	PDZ domain containing 1 pseudogene 1 [Source:HGNC Symbol;Acc:HGNC:31974]	1.10821562310261	1.08866613616791	21.8989464825364	0.000449324080866351	0.00200681339254909	up
ENSG00000204934.10	ENSG00000204934	NA	ATP6V0E2-AS1	ATP6V0E2 antisense RNA 1 [Source:HGNC Symbol;Acc:HGNC:44180]	-1.27877691920362	1.92931587239589	21.8391493522824	0.000454497110899831	0.00202865723794066	down
ENSG00000183914.14	ENSG00000183914	146754	DNAH2	dynein axonemal heavy chain 2 [Source:HGNC Symbol;Acc:HGNC:2948]	1.74754157155273	1.81068900677791	21.828768822255	0.000455402141071911	0.0020320659783336	up
ENSG00000182759.3	ENSG00000182759	389692	MAFA	MAF bZIP transcription factor A [Source:HGNC Symbol;Acc:HGNC:23145]	-1.97400560762601	0.397783481427582	21.7833247267021	0.000459388865217625	0.00204667918042572	down
ENSG00000273188.1	ENSG00000273188	NA		novel transcript, antisense to TRABD	1.47667399832209	0.573869325380241	21.7473437686152	0.0004625741118661	0.00205768193264199	up
ENSG00000260912.1	ENSG00000260912	NA		novel transcript, overlapping ACER2	-1.02175315969278	1.14880090840771	21.6893021826407	0.000467766398421628	0.00207790536912875	down
ENSG00000260727.1	ENSG00000260727	NA	SLC7A5P1	solute carrier family 7 member 5 pseudogene 1 [Source:HGNC Symbol;Acc:HGNC:29458]	1.26591487428878	1.24671055400093	21.6263456421206	0.000473474898156567	0.00209708829661028	up
ENSG00000234465.11	ENSG00000234465	390940	PINLYP	phospholipase A2 inhibitor and LY6/PLAUR domain containing [Source:HGNC Symbol;Acc:HGNC:44206]	1.67536156387474	0.626525125027981	21.6122108475834	0.000474767624959674	0.00210087231272553	up
ENSG00000154874.15	ENSG00000154874	NA	CCDC144B	coiled-coil domain containing 144B (pseudogene) [Source:HGNC Symbol;Acc:HGNC:26704]	1.14371339725691	1.23797243649937	21.5215316850627	0.000483158844601217	0.0021334074658574	up
ENSG00000167065.13	ENSG00000167065	150290	DUSP18	dual specificity phosphatase 18 [Source:HGNC Symbol;Acc:HGNC:18484]	-1.01700347052438	1.4742898529783	21.4216289782853	0.0004926032949812	0.00217044363222333	down
ENSG00000203392.3	ENSG00000203392	NA		novel transcript, antisense to CSPG4	-2.02539503522363	-0.018123741239164	21.3838486318029	0.000496230547034618	0.00218441719985202	down
ENSG00000171658.8	ENSG00000171658	NA	NMRAL2P	NmrA like redox sensor 2, pseudogene [Source:HGNC Symbol;Acc:HGNC:52332]	1.23916516734331	0.87224815241765	21.3275463646867	0.000501693665110039	0.00220576447195322	up
ENSG00000255284.1	ENSG00000255284	NA		novel transcript	-1.26116640459583	0.503885232222085	21.3010506125109	0.00050428869975119	0.0022158186541329	down
ENSG00000240771.7	ENSG00000240771	115557	ARHGEF25	Rho guanine nucleotide exchange factor 25 [Source:HGNC Symbol;Acc:HGNC:30275]	-1.36027397853856	0.672710184297213	21.2735435849045	0.000506999253784632	0.00222568802188142	down
ENSG00000180044.5	ENSG00000180044	401097	C3orf80	chromosome 3 open reading frame 80 [Source:HGNC Symbol;Acc:HGNC:40048]	1.88104572201633	0.764801182469716	21.230328282124	0.000511291885323804	0.00224179427731026	up
ENSG00000095752.7	ENSG00000095752	3589	IL11	interleukin 11 [Source:HGNC Symbol;Acc:HGNC:5966]	-1.533266665657	0.860123782724683	21.2108779285463	0.000513237649962288	0.00224826864518824	down
ENSG00000008086.11	ENSG00000008086	6792	CDKL5	cyclin dependent kinase like 5 [Source:HGNC Symbol;Acc:HGNC:11411]	1.19633041831345	2.48262824223421	21.1073805018463	0.000523736739143848	0.00228598568841195	up
ENSG00000005187.12	ENSG00000005187	6296	ACSM3	acyl-CoA synthetase medium chain family member 3 [Source:HGNC Symbol;Acc:HGNC:10522]	1.65803624266769	3.53778146495915	21.0756475269825	0.000527005541048569	0.00229807663441167	up
ENSG00000273706.4	ENSG00000273706	3975	LHX1	LIM homeobox 1 [Source:HGNC Symbol;Acc:HGNC:6593]	-1.40024595181773	1.2320217493711	21.0395259972792	0.000530755222738467	0.00231022338398757	down
ENSG00000163485.17	ENSG00000163485	134	ADORA1	adenosine A1 receptor [Source:HGNC Symbol;Acc:HGNC:262]	-1.52278285242085	2.14807266497469	21.0361842879324	0.00053110367685286	0.00231104042436851	down
ENSG00000272384.1	ENSG00000272384	NA		novel transcript	-1.41525115423645	-0.0639517245509171	21.0271367103092	0.000532048437444825	0.00231375087269941	down
ENSG00000196890.4	ENSG00000196890	128312	H2BU1	H2B.U histone 1 [Source:HGNC Symbol;Acc:HGNC:20514]	1.30822230021201	0.228423104850321	21.0200220617084	0.000532792727158924	0.00231628697864042	up
ENSG00000232973.12	ENSG00000232973	NA	CYP1B1-AS1	CYP1B1 antisense RNA 1 [Source:HGNC Symbol;Acc:HGNC:28543]	-1.59688575511777	0.137023116517917	20.9961622727921	0.000535297612309821	0.0023250676048877	down
ENSG00000284669.1	ENSG00000284669	NA		novel transcript, antisense CSRNP1	1.98829605158798	-0.284359025604089	20.9593955246007	0.000539184287460306	0.00233700708496136	up
ENSG00000270228.1	ENSG00000270228	NA		HEAT repeat containing 2 (HEATR2) pseudogene	1.65198502209702	-0.0622356318162193	20.897212697392	0.000545832429267249	0.00236226153990826	up
ENSG00000122547.11	ENSG00000122547	80820	EEPD1	endonuclease/exonuclease/phosphatase family domain containing 1 [Source:HGNC Symbol;Acc:HGNC:22223]	-1.04750554729711	1.05854001145737	20.8898319512059	0.000546627815810032	0.00236499190728283	down
ENSG00000167103.12	ENSG00000167103	138429	PIP5KL1	phosphatidylinositol-4-phosphate 5-kinase like 1 [Source:HGNC Symbol;Acc:HGNC:28711]	1.1000946418277	2.25902652698491	20.857708359031	0.000550105301159634	0.00237785148432084	up
ENSG00000125398.7	ENSG00000125398	6662	SOX9	SRY-box transcription factor 9 [Source:HGNC Symbol;Acc:HGNC:11204]	1.14580303433002	1.1094212407763	20.722717275368	0.000565001624910957	0.0024313164804983	up
ENSG00000138613.14	ENSG00000138613	83464	APH1B	aph-1 homolog B, gamma-secretase subunit [Source:HGNC Symbol;Acc:HGNC:24080]	-1.09469082409267	2.00271700886921	20.6617262976845	0.000571885014991634	0.00245580315720143	down
ENSG00000183186.8	ENSG00000183186	126567	C2CD4C	C2 calcium dependent domain containing 4C [Source:HGNC Symbol;Acc:HGNC:29417]	-1.06595968455623	1.56526585308062	20.6281842537427	0.000575711949920784	0.00246927526969305	down
ENSG00000184574.10	ENSG00000184574	57121	LPAR5	lysophosphatidic acid receptor 5 [Source:HGNC Symbol;Acc:HGNC:13307]	-1.53640403406004	0.0528549480012243	20.5956145320486	0.000579456382483106	0.00248187810476947	down
ENSG00000146592.17	ENSG00000146592	9586	CREB5	cAMP responsive element binding protein 5 [Source:HGNC Symbol;Acc:HGNC:16844]	1.89290991290946	1.67100688248694	20.5951200818011	0.000579513444926696	0.00248187810476947	up
ENSG00000276223.1	ENSG00000276223	NA		novel transcript, sense intronic to KCNK15	1.25375040921535	0.984152496433867	20.3685130999859	0.000606364562468551	0.00258088122258821	up
ENSG00000204588.5	ENSG00000204588	NA	LINC01123	long intergenic non-protein coding RNA 1123 [Source:HGNC Symbol;Acc:HGNC:49269]	-1.01946318848815	1.65670935599242	20.1240455507985	0.000636963743511705	0.00269421233906084	down
ENSG00000137878.17	ENSG00000137878	145781	GCOM1	GRINL1A complex locus 1 [Source:HGNC Symbol;Acc:HGNC:26424]	-2.53467468790348	-0.224678041708405	21.1661514866246	0.000638022705748779	0.0026963117109201	down
ENSG00000260027.4	ENSG00000260027	3217	HOXB7	homeobox B7 [Source:HGNC Symbol;Acc:HGNC:5118]	-1.05479022513655	1.98642377341828	20.0959128642458	0.000640598561295783	0.00270243119593588	down
ENSG00000246763.6	ENSG00000246763	NA	RGMB-AS1	RGMB antisense RNA 1 [Source:HGNC Symbol;Acc:HGNC:48666]	1.7207537205323	-0.288761087603599	20.0322611653109	0.00064891164001228	0.00272949170522427	up
ENSG00000115641.19	ENSG00000115641	2274	FHL2	four and a half LIM domains 2 [Source:HGNC Symbol;Acc:HGNC:3703]	1.05865557647253	1.47232141370833	19.9312182577091	0.00066236634220458	0.00277636526685238	up
ENSG00000227110.6	ENSG00000227110	NA	LMCD1-AS1	LMCD1 antisense RNA 1 [Source:HGNC Symbol;Acc:HGNC:44477]	1.58058466262472	-0.0941300256084815	19.8325718144826	0.000675814898545177	0.00282611716008842	up
ENSG00000179862.6	ENSG00000179862	163732	CITED4	Cbp/p300 interacting transactivator with Glu/Asp rich carboxy-terminal domain 4 [Source:HGNC Symbol;Acc:HGNC:18696]	-1.4230314862126	0.492446310831955	19.7551609838235	0.000686590354396748	0.00286784123334167	down
ENSG00000225872.3	ENSG00000225872	NA	LINC01529	long intergenic non-protein coding RNA 1529 [Source:HGNC Symbol;Acc:HGNC:51268]	-1.18987319406692	1.08958336004477	19.7461168420958	0.000687862231500601	0.00287231928617024	down
ENSG00000241170.3	ENSG00000241170	NA		ribosomal protein L31 (RPL31) pseudogene	-1.142498019979	0.251858160892027	19.7295573051344	0.000690198084412004	0.00288039995924278	down
ENSG00000244558.5	ENSG00000244558	NA	KCNK15-AS1	KCNK15 and WISP2 antisense RNA 1 [Source:HGNC Symbol;Acc:HGNC:49901]	1.51084695350748	-0.0583240494194099	19.7259956931791	0.000690701678680777	0.00288166512895924	up
ENSG00000169856.8	ENSG00000169856	3175	ONECUT1	one cut homeobox 1 [Source:HGNC Symbol;Acc:HGNC:8138]	-1.11548272944795	1.46773186384278	19.7187005223567	0.000691734510157763	0.00288346391781332	down
ENSG00000213888.3	ENSG00000213888	NA	LINC01521	long intergenic non-protein coding RNA 1521 [Source:HGNC Symbol;Acc:HGNC:26029]	-1.03423915630386	1.44840115510804	19.7032324808979	0.000693930364533049	0.00289093144291716	down
ENSG00000110169.11	ENSG00000110169	3263	HPX	hemopexin [Source:HGNC Symbol;Acc:HGNC:5171]	-1.1975124977791	1.56360559339918	19.6676928457207	0.000699006282995149	0.00290619240330285	down
ENSG00000178226.10	ENSG00000178226	146547	PRSS36	serine protease 36 [Source:HGNC Symbol;Acc:HGNC:26906]	-1.68321162463227	-0.423964539444595	19.606304760715	0.000707875734825975	0.00293569300457688	down
ENSG00000279561.2	ENSG00000279561	NA		TEC	-1.19186645152068	0.402203142771538	19.5122590528574	0.000721717943504903	0.00298593924425036	down
ENSG00000143882.12	ENSG00000143882	245973	ATP6V1C2	ATPase H+ transporting V1 subunit C2 [Source:HGNC Symbol;Acc:HGNC:18264]	1.14738421865176	0.993047146334737	19.4737962216836	0.000727469377351046	0.00300627399775108	up
ENSG00000270871.1	ENSG00000270871	NA		novel transcript, antisense TAF15	1.06870812266002	2.06225816951388	19.2072589274028	0.000768818153279485	0.00315358019677579	up
ENSG00000263006.6	ENSG00000263006	NA	ROCK1P1	Rho associated coiled-coil containing protein kinase 1 pseudogene 1 [Source:HGNC Symbol;Acc:HGNC:37832]	1.08040518875803	1.49471192591095	19.1884472797692	0.00077183799279765	0.00316416162601991	up
ENSG00000124743.6	ENSG00000124743	401265	KLHL31	kelch like family member 31 [Source:HGNC Symbol;Acc:HGNC:21353]	1.04233978765271	1.03681927806335	19.0027616364633	0.000802396003789549	0.00326707656371632	up
ENSG00000154553.15	ENSG00000154553	27295	PDLIM3	PDZ and LIM domain 3 [Source:HGNC Symbol;Acc:HGNC:20767]	1.86685434028322	0.125445036296361	18.9020783968596	0.000819550912415408	0.0033246849514098	up
ENSG00000260176.1	ENSG00000260176	NA		novel transcript	1.51853489553862	-0.138124142462618	18.8466186700618	0.000829181926523388	0.00335901621798443	up
ENSG00000229212.8	ENSG00000229212	NA		golgin subfamily A pseudogene	1.57427518320912	-0.0453300851836712	18.8265970601066	0.000832691032478085	0.00337038259401391	up
ENSG00000029153.14	ENSG00000029153	56938	ARNTL2	aryl hydrocarbon receptor nuclear translocator like 2 [Source:HGNC Symbol;Acc:HGNC:18984]	-1.00662763992824	1.45222392215496	18.7968464038863	0.000837937165622581	0.00338684920724089	down
ENSG00000226007.2	ENSG00000226007	NA		novel transcript	1.59035764603192	-0.306930173578844	18.7228313778056	0.000851155879227832	0.00343352078441598	up
ENSG00000206075.14	ENSG00000206075	5268	SERPINB5	serpin family B member 5 [Source:HGNC Symbol;Acc:HGNC:8949]	-1.35199443967928	2.24569268854597	18.6308990208415	0.000867912673844304	0.00349740959336362	down
ENSG00000080031.10	ENSG00000080031	5794	PTPRH	protein tyrosine phosphatase receptor type H [Source:HGNC Symbol;Acc:HGNC:9672]	1.29208562582569	1.01676697363152	18.4495537939261	0.00090210175584431	0.00361670857327765	up
ENSG00000213937.4	ENSG00000213937	9080	CLDN9	claudin 9 [Source:HGNC Symbol;Acc:HGNC:2051]	-1.10199365782251	1.72243122090606	18.356876093604	0.000920176116400083	0.00368198497786919	down
ENSG00000172780.16	ENSG00000172780	339122	RAB43	RAB43, member RAS oncogene family [Source:HGNC Symbol;Acc:HGNC:19983]	1.17302890433427	1.54184176538833	18.2802578759268	0.000935436162400795	0.00373265770381244	up
ENSG00000129535.12	ENSG00000129535	4901	NRL	neural retina leucine zipper [Source:HGNC Symbol;Acc:HGNC:8002]	1.32980975742836	-0.242175044585501	18.1351554289903	0.000965147924030193	0.00383207172156368	up
ENSG00000138080.13	ENSG00000138080	11117	EMILIN1	elastin microfibril interfacer 1 [Source:HGNC Symbol;Acc:HGNC:19880]	1.10609390213982	1.25076818734313	18.1174291082969	0.000968852130990649	0.00384359467087543	up
ENSG00000129159.7	ENSG00000129159	3746	KCNC1	potassium voltage-gated channel subfamily C member 1 [Source:HGNC Symbol;Acc:HGNC:6233]	-1.32937075345551	-0.292726220239544	18.1076244571341	0.000970908056069424	0.00384962634365971	down
ENSG00000060982.15	ENSG00000060982	586	BCAT1	branched chain amino acid transaminase 1 [Source:HGNC Symbol;Acc:HGNC:976]	3.40756282987676	1.54905959672031	18.1031721093437	0.00097184333370581	0.0038522722935452	up
ENSG00000165863.17	ENSG00000165863	143379	C10orf82	chromosome 10 open reading frame 82 [Source:HGNC Symbol;Acc:HGNC:28500]	-1.06513740228888	1.34082488481672	18.0393098044228	0.000985374162529062	0.00389623881591868	down
ENSG00000243232.5	ENSG00000243232	56134	PCDHAC2	protocadherin alpha subfamily C, 2 [Source:HGNC Symbol;Acc:HGNC:8677]	-1.23017740267067	0.504759882530902	17.9566607857393	0.00100321112208512	0.00396139358687747	down
ENSG00000080644.16	ENSG00000080644	1136	CHRNA3	cholinergic receptor nicotinic alpha 3 subunit [Source:HGNC Symbol;Acc:HGNC:1957]	-1.09360389442658	0.628864671771166	17.9318016418544	0.00100864918613851	0.00398036673308647	down
ENSG00000269937.1	ENSG00000269937	NA		novel transcript, antisense to PDPK1	1.42908121871126	0.154499849044195	17.8304457130606	0.00103117814095677	0.00405520159064702	up
ENSG00000173805.15	ENSG00000173805	9001	HAP1	huntingtin associated protein 1 [Source:HGNC Symbol;Acc:HGNC:4812]	-1.0050040427563	1.12057225462958	17.8234363190756	0.00103275761822203	0.0040590367078125	down
ENSG00000175264.8	ENSG00000175264	8534	CHST1	carbohydrate sulfotransferase 1 [Source:HGNC Symbol;Acc:HGNC:1969]	-1.62315020370895	0.492457233841817	17.7454359984467	0.00105052471247628	0.00412210529237758	down
ENSG00000162981.14	ENSG00000162981	151354	LRATD1	LRAT domain containing 1 [Source:HGNC Symbol;Acc:HGNC:20743]	-1.01402515800233	1.95577649054211	17.7345483959479	0.00105303281016821	0.00412856632445825	down
ENSG00000164989.17	ENSG00000164989	203238	CCDC171	coiled-coil domain containing 171 [Source:HGNC Symbol;Acc:HGNC:29828]	1.00667625346094	1.50992188155888	17.6502332247034	0.00107269283244013	0.00420220840653727	up
ENSG00000233822.4	ENSG00000233822	8341	H2BC15	H2B clustered histone 15 [Source:HGNC Symbol;Acc:HGNC:4749]	1.09491625704097	2.48653866467859	17.6021061341581	0.00108410555479511	0.00423883208085103	up
ENSG00000267980.1	ENSG00000267980	NA		novel transcript, antisense to SH3GL1	-1.38801607984307	0.186479693222364	17.5959848924525	0.00108556720192767	0.00424294280198628	down
ENSG00000150337.13	ENSG00000150337	2209	FCGR1A	Fc fragment of IgG receptor Ia [Source:HGNC Symbol;Acc:HGNC:3613]	-2.04620724276301	0.258871484944321	17.595232008029	0.00108574713559905	0.00424294280198628	down
ENSG00000158186.13	ENSG00000158186	22808	MRAS	muscle RAS oncogene homolog [Source:HGNC Symbol;Acc:HGNC:7227]	-1.10388330723624	0.812121113321584	17.5812180938667	0.00108910267867823	0.00425489924221654	down
ENSG00000259706.1	ENSG00000259706	NA	HSP90B2P	heat shock protein 90 beta family member 2, pseudogene [Source:HGNC Symbol;Acc:HGNC:12099]	1.67018581544514	0.680461996629563	17.4732943631363	0.00111535131443799	0.00434328435744178	up
ENSG00000261504.1	ENSG00000261504	NA	LINC01686	long intergenic non-protein coding RNA 1686 [Source:HGNC Symbol;Acc:HGNC:27643]	2.38382866051073	-0.382757335882296	17.422784110716	0.00112788782285861	0.00438379108657427	up
ENSG00000137868.19	ENSG00000137868	64220	STRA6	stimulated by retinoic acid 6 [Source:HGNC Symbol;Acc:HGNC:30650]	1.1600820510998	0.2479179416668	17.3580783596456	0.00114418722306656	0.00443994054143804	up
ENSG00000261286.1	ENSG00000261286	NA	ATP2C2-AS1	ATP2C2 antisense RNA 1 [Source:HGNC Symbol;Acc:HGNC:53167]	1.44758160834707	0.541620206719622	17.3358119791755	0.00114985921322659	0.00445954300203902	up
ENSG00000283930.1	ENSG00000283930	NA		novel transcript	1.4360862008391	0.141011850571939	17.2725189605157	0.00116616106902286	0.00451519822535144	up
ENSG00000254363.6	ENSG00000254363	NA		novel transcript	1.34353985390503	1.57825528396746	17.2641325306635	0.00116834114711595	0.00452146451469341	up
ENSG00000162733.18	ENSG00000162733	4921	DDR2	discoidin domain receptor tyrosine kinase 2 [Source:HGNC Symbol;Acc:HGNC:2731]	1.58260528342672	0.42299871706175	17.2422380421988	0.00117405500878809	0.00454064983783797	up
ENSG00000279278.1	ENSG00000279278	NA		novel transcript	-1.15427856934258	1.46868261878479	17.2304800378684	0.00117713690349145	0.00454938098427329	down
ENSG00000185215.9	ENSG00000185215	7127	TNFAIP2	TNF alpha induced protein 2 [Source:HGNC Symbol;Acc:HGNC:11895]	-1.09027919037904	0.530622285232258	17.1752474850033	0.00119174012081725	0.00459593554640279	down
ENSG00000078814.15	ENSG00000078814	57644	MYH7B	myosin heavy chain 7B [Source:HGNC Symbol;Acc:HGNC:15906]	1.02154229846249	1.89512054831794	17.1457606773047	0.00119962230137568	0.00461844987734952	up
ENSG00000140807.7	ENSG00000140807	85407	NKD1	NKD inhibitor of WNT signaling pathway 1 [Source:HGNC Symbol;Acc:HGNC:17045]	-1.53454611233299	-0.229891418028443	17.1056110987096	0.00121045222569725	0.00465436524441009	down
ENSG00000176597.12	ENSG00000176597	84002	B3GNT5	UDP-GlcNAc:betaGal beta-1,3-N-acetylglucosaminyltransferase 5 [Source:HGNC Symbol;Acc:HGNC:15684]	1.91153882945909	0.336275477111605	17.0944458588225	0.00121348406195406	0.00466103669749227	up
ENSG00000224652.1	ENSG00000224652	NA	LINC00885	long intergenic non-protein coding RNA 885 [Source:HGNC Symbol;Acc:HGNC:48571]	-1.20687350189564	0.423506365129854	17.0809634774202	0.00121715685126776	0.00467322700566127	down
ENSG00000175985.10	ENSG00000175985	400224	PLEKHD1	pleckstrin homology and coiled-coil domain containing D1 [Source:HGNC Symbol;Acc:HGNC:20148]	-1.31823481352904	0.056325145767502	17.0571415633929	0.00122367784891008	0.00469446945188282	down
ENSG00000143147.14	ENSG00000143147	23432	GPR161	G protein-coupled receptor 161 [Source:HGNC Symbol;Acc:HGNC:23694]	-1.33098262941528	0.0127701750497575	17.0566210328831	0.0012238207905444	0.00469446945188282	down
ENSG00000187554.13	ENSG00000187554	7100	TLR5	toll like receptor 5 [Source:HGNC Symbol;Acc:HGNC:11851]	-1.49721451453387	-0.281046715180655	17.0078207357308	0.00123730818557979	0.00473988270292582	down
ENSG00000260711.2	ENSG00000260711	NA		novel transcript, intronic to CATSPERB	-1.42420109603053	-0.121767443131222	16.6091737800979	0.00135418833474089	0.00512346465488679	down
ENSG00000254226.5	ENSG00000254226	NA	LINC01933	long intergenic non-protein coding RNA 1933 [Source:HGNC Symbol;Acc:HGNC:52756]	-1.23025512599888	0.431936418972764	16.6020525034792	0.00135638984493934	0.00512774567464973	down
ENSG00000212719.11	ENSG00000212719	NA	LINC02693	long intergenic non-protein coding RNA 2693 [Source:HGNC Symbol;Acc:HGNC:27904]	1.33056811921035	2.9076415940496	16.5942375247947	0.00135881059148729	0.00513531998978726	up
ENSG00000227896.2	ENSG00000227896	NA		novel transcript	-1.19031562331991	0.812645664615528	16.5763181615837	0.00136438019727284	0.00515118017231921	down
ENSG00000251179.1	ENSG00000251179	NA	TMEM92-AS1	TMEM92 antisense RNA 1 [Source:HGNC Symbol;Acc:HGNC:50442]	5.63567543733948	-0.355189410116216	18.241156181401	0.00137558989913611	0.00518805246061907	up
ENSG00000171246.6	ENSG00000171246	4884	NPTX1	neuronal pentraxin 1 [Source:HGNC Symbol;Acc:HGNC:7952]	-1.13564124277461	0.482028645294309	16.5164801859381	0.00138317161864207	0.00520708519539591	down
ENSG00000273018.6	ENSG00000273018	80039	FAM106A	family with sequence similarity 106 member A [Source:HGNC Symbol;Acc:HGNC:25682]	1.12854415735912	1.237966868579	16.5027873749052	0.00138751381229266	0.00522069774387112	up
ENSG00000168874.13	ENSG00000168874	84913	ATOH8	atonal bHLH transcription factor 8 [Source:HGNC Symbol;Acc:HGNC:24126]	-1.23578910184498	-0.0454360638408572	16.3821604191248	0.00142645775553129	0.00535301909788961	down
ENSG00000251615.3	ENSG00000251615	NA		novel transcript	-1.56385877172783	0.741221197522075	16.3612763879679	0.00143332818013192	0.0053719914613547	down
ENSG00000185585.20	ENSG00000185585	169611	OLFML2A	olfactomedin like 2A [Source:HGNC Symbol;Acc:HGNC:27270]	-1.38660483678049	-0.315407046142092	16.3013890877017	0.00145324387608354	0.0054310598405129	down
ENSG00000265683.1	ENSG00000265683	NA	SYPL1P2	synaptophysin like 1 pseudogene 2 [Source:HGNC Symbol;Acc:HGNC:53547]	1.24019481999365	0.453343643423422	16.2635070201689	0.00146600749805685	0.00546501305290397	up
ENSG00000276791.1	ENSG00000276791	NA		novel transcript	-1.03072260765484	1.09570860801354	16.259312176246	0.00146742885390198	0.00546843562274463	down
ENSG00000244541.5	ENSG00000244541	NA	LINC01213	long intergenic non-protein coding RNA 1213 [Source:HGNC Symbol;Acc:HGNC:49648]	-1.17664599631708	1.0523397393623	16.2561447260148	0.0014685031536694	0.00547102094851125	down
ENSG00000278385.1	ENSG00000278385	NA		novel transcript	1.08928008834696	1.06666414301869	16.208862033678	0.00148464898136844	0.00551973064523766	up
ENSG00000259712.1	ENSG00000259712	NA		novel transcript, antisense to MAPK6	1.66374049822007	0.0112440603987149	16.0811679241509	0.00152929322643516	0.00566605109457185	up
ENSG00000243554.1	ENSG00000243554	NA		CCZ1 homolog, vacuolar protein trafficking and biogenesis associated (CCZ1) pseudogene	1.52312734995938	-0.395410237695816	16.0620924709166	0.00153609528403168	0.00568893402847074	up
ENSG00000166086.12	ENSG00000166086	83700	JAM3	junctional adhesion molecule 3 [Source:HGNC Symbol;Acc:HGNC:15532]	-1.42822548353872	-0.333846336439273	16.0465245790508	0.00154167262530755	0.00570656257421222	down
ENSG00000173546.7	ENSG00000173546	1464	CSPG4	chondroitin sulfate proteoglycan 4 [Source:HGNC Symbol;Acc:HGNC:2466]	-1.52789186035339	0.215109903745662	15.9305403382272	0.0015839731074099	0.00584067231732038	down
ENSG00000272275.1	ENSG00000272275	NA		novel transcript	2.14451344672742	-0.113866829798757	15.9289060251106	0.00158457871022623	0.00584140720946729	up
ENSG00000112182.15	ENSG00000112182	60468	BACH2	BTB domain and CNC homolog 2 [Source:HGNC Symbol;Acc:HGNC:14078]	2.32241896014255	-0.0936620678979881	15.8753229689752	0.00160458385109392	0.0059075805447317	up
ENSG00000079841.18	ENSG00000079841	22999	RIMS1	regulating synaptic membrane exocytosis 1 [Source:HGNC Symbol;Acc:HGNC:17282]	2.78264428023458	-0.0402797003963731	15.8489059778028	0.00161455440465856	0.00593841112735369	up
ENSG00000261226.1	ENSG00000261226	NA		novel transcript	-1.79512513081319	-0.748724852229047	15.817171648834	0.0016266271175744	0.00597099664193375	down
ENSG00000205740.2	ENSG00000205740	107984285		uncharacterized LOC107984285 [Source:NCBI gene;Acc:107984285]	-1.14731130043556	0.346044132954782	15.6742296049437	0.0016823224966609	0.00613254323896902	down
ENSG00000135899.17	ENSG00000135899	3431	SP110	SP110 nuclear body protein [Source:HGNC Symbol;Acc:HGNC:5401]	-1.05612521928455	1.1227051167301	15.6115366988908	0.00170744629900302	0.00620211102596424	down
ENSG00000065357.20	ENSG00000065357	1606	DGKA	diacylglycerol kinase alpha [Source:HGNC Symbol;Acc:HGNC:2849]	-1.14941637521855	1.1340539243012	15.5568779962023	0.00172970643437726	0.00626871424427573	down
ENSG00000233230.1	ENSG00000233230	NA		novel transcript	1.04700654038458	0.636617991545129	15.5537221021894	0.0017310019485337	0.00627182838056173	up
ENSG00000226465.2	ENSG00000226465	NA		novel transcript	-1.87581958778645	-0.470699390105262	15.547743522498	0.0017334592825448	0.00627887067722526	down
ENSG00000105784.15	ENSG00000105784	154661	RUNDC3B	RUN domain containing 3B [Source:HGNC Symbol;Acc:HGNC:30286]	1.17533787715851	0.623135138114316	15.4946004386414	0.00175548124278981	0.00633497837037879	up
ENSG00000100429.18	ENSG00000100429	83933	HDAC10	histone deacetylase 10 [Source:HGNC Symbol;Acc:HGNC:18128]	-1.09996303301408	0.822168604222609	15.4920610188959	0.00175654165769653	0.00633721440720275	down
ENSG00000176723.10	ENSG00000176723	283933	ZNF843	zinc finger protein 843 [Source:HGNC Symbol;Acc:HGNC:28710]	1.5928147524138	-0.0356045916228737	15.4543978280882	0.00177235675520522	0.00638465874958294	up
ENSG00000149781.12	ENSG00000149781	83706	FERMT3	fermitin family member 3 [Source:HGNC Symbol;Acc:HGNC:23151]	-1.08785799858564	1.45860260125667	15.420377592263	0.00178678440719858	0.00642054471939367	down
ENSG00000265778.2	ENSG00000265778	NA		novel transcript, antisense to ZFN156	1.56822521024778	-0.350166329987302	15.4159670399185	0.00178866484699085	0.0064224861401567	up
ENSG00000184378.3	ENSG00000184378	84517	ACTRT3	actin related protein T3 [Source:HGNC Symbol;Acc:HGNC:24022]	-1.02325490050245	0.971128449042241	15.4098594557272	0.00179127261194234	0.0064302437807478	down
ENSG00000152454.4	ENSG00000152454	10172		zinc finger protein 256 [Source:NCBI gene;Acc:10172]	1.00201411992408	1.74769619327703	15.3986448919688	0.0017960724152939	0.0064442558309659	up
ENSG00000164430.16	ENSG00000164430	115004	CGAS	cyclic GMP-AMP synthase [Source:HGNC Symbol;Acc:HGNC:21367]	-1.24552287313638	-0.0187795660770975	15.3894021081392	0.00180003953008528	0.00645687832436031	down
ENSG00000214185.3	ENSG00000214185	NA	XPOTP1	exportin for tRNA pseudogene 1 [Source:HGNC Symbol;Acc:HGNC:16586]	1.816815918072	-0.686064608516178	15.3879413314316	0.00180066744374777	0.0064575195407238	up
ENSG00000272588.1	ENSG00000272588	NA		novel transcript, antisense to PCGF3	1.23495402419424	0.0976807307740406	15.2697978641505	0.00185230388393385	0.00661136368900621	up
ENSG00000070882.13	ENSG00000070882	26031	OSBPL3	oxysterol binding protein like 3 [Source:HGNC Symbol;Acc:HGNC:16370]	2.59983431043071	-0.812456759393107	15.8388002218976	0.001888252896448	0.00671633149238816	up
ENSG00000118523.6	ENSG00000118523	1490	CCN2	cellular communication network factor 2 [Source:HGNC Symbol;Acc:HGNC:2500]	1.10951091076097	0.0674370997227697	15.1181364658514	0.00192113089405241	0.0068180940172282	up
ENSG00000254337.1	ENSG00000254337	NA		novel transcript	-1.26084323158211	0.161348661756306	15.0652312208649	0.00194583581956732	0.00689725877167637	down
ENSG00000241852.10	ENSG00000241852	541565	C8orf58	chromosome 8 open reading frame 58 [Source:HGNC Symbol;Acc:HGNC:32233]	-1.24184082554241	0.766192917829641	15.0452364160957	0.00195526862885602	0.00692557208106996	down
ENSG00000090339.9	ENSG00000090339	3383	ICAM1	intercellular adhesion molecule 1 [Source:HGNC Symbol;Acc:HGNC:5344]	1.10252285518062	0.479818066055644	15.0141229668417	0.00197005261787738	0.00696935198996631	up
ENSG00000183307.3	ENSG00000183307	27439	TMEM121B	transmembrane protein 121B [Source:HGNC Symbol;Acc:HGNC:1844]	-1.46141101801342	0.0476985719117189	14.9987674589374	0.00197739682244172	0.00698845479750358	down
ENSG00000254087.8	ENSG00000254087	4067	LYN	LYN proto-oncogene, Src family tyrosine kinase [Source:HGNC Symbol;Acc:HGNC:6735]	-1.32169124883787	0.70678630929665	14.98925781884	0.00198196101803026	0.00699942361980375	down
ENSG00000197815.4	ENSG00000197815	NA		novel transcript, antisense to TOM1L2	1.16670294854155	1.01953962027683	14.9671324462398	0.00199262762055714	0.00703018584067484	up
ENSG00000157111.13	ENSG00000157111	134285	TMEM171	transmembrane protein 171 [Source:HGNC Symbol;Acc:HGNC:27031]	-1.92629992855421	-0.594595950905892	14.9259352703539	0.00201266685879769	0.00709218417375841	down
ENSG00000135678.12	ENSG00000135678	1368	CPM	carboxypeptidase M [Source:HGNC Symbol;Acc:HGNC:2311]	-1.21084680178089	0.25400666158149	14.8080408199293	0.00207131949977578	0.00726950824621236	down
ENSG00000186889.10	ENSG00000186889	200728	TMEM17	transmembrane protein 17 [Source:HGNC Symbol;Acc:HGNC:26623]	-1.17860433683959	0.221960656433422	14.7613581254233	0.00209509119655435	0.00733230918521469	down
ENSG00000189195.13	ENSG00000189195	23285	BTBD8	BTB domain containing 8 [Source:HGNC Symbol;Acc:HGNC:21019]	-1.09112210249369	0.82569979515208	14.7523344649091	0.00209972267551777	0.0073467298383838	down
ENSG00000180336.18	ENSG00000180336	284071	MEIOC	meiosis specific with coiled-coil domain [Source:HGNC Symbol;Acc:HGNC:26670]	-1.11597621594769	-0.10564647795002	14.7417062596327	0.00210519296170795	0.00736228635623331	down
ENSG00000162576.16	ENSG00000162576	54587	MXRA8	matrix remodeling associated 8 [Source:HGNC Symbol;Acc:HGNC:7542]	-1.47620615991795	0.204232647508615	14.730647980601	0.00211090218382442	0.00738045736790947	down
ENSG00000050030.15	ENSG00000050030	340533	NEXMIF	neurite extension and migration factor [Source:HGNC Symbol;Acc:HGNC:29433]	-1.40708561076069	-0.153833185218779	14.6969372434331	0.00212841782055739	0.00743627290550511	down
ENSG00000232284.7	ENSG00000232284	NA	GNG12-AS1	GNG12, DIRAS3 and WLS antisense RNA 1 [Source:HGNC Symbol;Acc:HGNC:43938]	3.92328283388304	-0.306456384722899	14.6497771337345	0.0021532056325081	0.00750340159301994	up
ENSG00000271009.3	ENSG00000271009	NA		novel transcript	-1.3954220565445	-0.535659786618817	14.6015066919066	0.00217892498790131	0.00757225152309818	down
ENSG00000163993.7	ENSG00000163993	6286	S100P	S100 calcium binding protein P [Source:HGNC Symbol;Acc:HGNC:10504]	1.23466875177582	0.852348804032447	14.5691064149669	0.0021963886208611	0.00762453123194899	up
ENSG00000167034.10	ENSG00000167034	4824	NKX3-1	NK3 homeobox 1 [Source:HGNC Symbol;Acc:HGNC:7838]	-1.08477196755985	0.122330826083553	14.5480468345182	0.00220782684570329	0.00765801534487147	down
ENSG00000197587.10	ENSG00000197587	127343	DMBX1	diencephalon/mesencephalon homeobox 1 [Source:HGNC Symbol;Acc:HGNC:19026]	-1.10622097375827	0.325331268060287	14.4807700519437	0.00224483365084271	0.00776937250798403	down
ENSG00000269516.6	ENSG00000269516	NA	CYP4F23P	cytochrome P450 family 4 subfamily F member 23, pseudogene [Source:HGNC Symbol;Acc:HGNC:39944]	-1.65873289212641	-0.135259004115573	14.4346447513396	0.00227062222154103	0.00785106678188922	down
ENSG00000226711.6	ENSG00000226711	NA	FAM66C	family with sequence similarity 66 member C [Source:HGNC Symbol;Acc:HGNC:21644]	-1.28350901741474	0.455155740375616	14.3088897093542	0.00234269855299958	0.00807116633033189	down
ENSG00000258534.1	ENSG00000258534	NA		novel transcript	1.02086428630511	0.918345833700192	14.2843547096889	0.00235706874777546	0.00811210350971479	up
ENSG00000166073.10	ENSG00000166073	11245	GPR176	G protein-coupled receptor 176 [Source:HGNC Symbol;Acc:HGNC:32370]	-1.03274638551875	0.697953783339062	14.2548930855303	0.00237445999960504	0.00816221820913791	down
ENSG00000283000.1	ENSG00000283000	NA	LINC02635	long intergenic non-protein coding RNA 2635 [Source:HGNC Symbol;Acc:HGNC:54118]	1.42674816826726	0.388824961214097	14.2286748180864	0.0023900621611266	0.00819959327768768	up
ENSG00000236137.1	ENSG00000236137	NA		novel transcript	-1.1364566345658	1.05571400778632	14.2020812985627	0.00240600944132603	0.00823992323438408	down
ENSG00000149609.6	ENSG00000149609	128864	C20orf144	chromosome 20 open reading frame 144 [Source:HGNC Symbol;Acc:HGNC:16137]	1.22643126872169	-0.0680445885664274	14.0083198458244	0.00252600808132779	0.00858747178653339	up
ENSG00000270177.1	ENSG00000270177	NA		novel transcript	1.16692297986246	0.350128714096602	13.9771416449282	0.00254595998702773	0.00863895839827655	up
ENSG00000185634.12	ENSG00000185634	399694	SHC4	SHC adaptor protein 4 [Source:HGNC Symbol;Acc:HGNC:16743]	1.34794844880727	0.561715994176098	13.9519674182296	0.00256220346258678	0.00868303480603746	up
ENSG00000279821.1	ENSG00000279821	NA		TEC	-1.47590334427825	-0.0794662510717678	13.8833339867163	0.00260710398875261	0.00880487057700169	down
ENSG00000152778.9	ENSG00000152778	24138	IFIT5	interferon induced protein with tetratricopeptide repeats 5 [Source:HGNC Symbol;Acc:HGNC:13328]	-1.29109421954517	0.503971761544236	13.8547678943499	0.00262606117932304	0.00885433432812556	down
ENSG00000172478.18	ENSG00000172478	79919	MAB21L4	mab-21 like 4 [Source:HGNC Symbol;Acc:HGNC:26216]	-1.65490041806729	-0.461468005906408	13.8529543686158	0.00262727007907127	0.00885633339432772	down
ENSG00000166897.15	ENSG00000166897	114794	ELFN2	extracellular leucine rich repeat and fibronectin type III domain containing 2 [Source:HGNC Symbol;Acc:HGNC:29396]	-1.02743439687832	0.843762923725738	13.8397590178182	0.00263608562324175	0.0088818849321178	down
ENSG00000260293.2	ENSG00000260293	NA		novel transcript, intronic to TBC1D24	-1.08831766041246	0.577296363668322	13.7673048908079	0.00268510774109156	0.00901015715365613	down
ENSG00000185304.15	ENSG00000185304	729857	RGPD2	RANBP2 like and GRIP domain containing 2 [Source:HGNC Symbol;Acc:HGNC:32415]	1.47406602065012	0.0884425429833499	13.7668239019206	0.00268543669774059	0.00901015715365613	up
ENSG00000181104.7	ENSG00000181104	2149	F2R	coagulation factor II thrombin receptor [Source:HGNC Symbol;Acc:HGNC:3537]	-1.41869817344992	-0.191693544056298	13.6933665513136	0.00273622978257159	0.00914429929893811	down
ENSG00000101306.10	ENSG00000101306	85366	MYLK2	myosin light chain kinase 2 [Source:HGNC Symbol;Acc:HGNC:16243]	-1.42886729708346	0.245856334549655	13.6235971724924	0.00278550936845575	0.00928739985860117	down
ENSG00000213085.10	ENSG00000213085	25790	CFAP45	cilia and flagella associated protein 45 [Source:HGNC Symbol;Acc:HGNC:17229]	-1.50396890895702	-0.0711708212694554	13.608888514499	0.0027960296192363	0.00931383638455986	down
ENSG00000229422.2	ENSG00000229422	NA		novel transcript	-1.01880805155248	0.552117828496676	13.580167459921	0.00281670554464441	0.0093740221331835	down
ENSG00000202441.2	ENSG00000202441	NA	RNY4P10	RNY4 pseudogene 10 [Source:HGNC Symbol;Acc:HGNC:34060]	1.33960357924724	0.0518593979735325	13.5354543949867	0.00284924865896998	0.0094582424313118	up
ENSG00000254370.1	ENSG00000254370	NA		novel transcript	1.87187312607596	-1.03022829266405	13.5093648406246	0.00286843902903958	0.0095087728661522	up
ENSG00000226945.1	ENSG00000226945	NA		ribosomal protein L13a (RPL13A) pseudogene	-1.37456984492953	1.66284661320779	13.4594710821916	0.00290555873909752	0.00961630248434738	down
ENSG00000250746.1	ENSG00000250746	NA		heat shock 70kDa protein 5 (glucose-regulated protein, 78kDa) (HSPA5) pseudogene	2.2396831215415	-0.273818616721723	13.3427888042118	0.0029945686064576	0.00985192513845329	up
ENSG00000164776.9	ENSG00000164776	5260	PHKG1	phosphorylase kinase catalytic subunit gamma 1 [Source:HGNC Symbol;Acc:HGNC:8930]	1.08899020758627	-0.0167310086529319	13.2088985652273	0.0031006381779743	0.0101405539319237	up
ENSG00000233122.2	ENSG00000233122	NA	CTAGE7P	CTAGE family member 7, pseudogene [Source:HGNC Symbol;Acc:HGNC:25111]	-1.02045198630628	0.542166047375579	13.2018631217071	0.00310633145329228	0.0101499380236325	down
ENSG00000240086.6	ENSG00000240086	NA		novel transcript, antisense to EPHB1	-1.12929810220741	0.650621862740116	13.1301238897038	0.00316508404067924	0.0103044414068944	down
ENSG00000230454.1	ENSG00000230454	NA		novel transcript	1.32536192844745	1.30991809069324	13.0818965772868	0.00320530742790981	0.0104165246137114	up
ENSG00000224843.7	ENSG00000224843	NA	LINC00240	long intergenic non-protein coding RNA 240 [Source:HGNC Symbol;Acc:HGNC:18772]	1.01338092546657	1.41359364785612	13.0226076967786	0.00325557377091414	0.0105465038540857	up
ENSG00000214336.4	ENSG00000214336	344167	FOXI3	forkhead box I3 [Source:HGNC Symbol;Acc:HGNC:35123]	-1.1496203202029	0.424530045882054	13.0145092249184	0.00326251072959963	0.0105618366943152	down
ENSG00000256166.1	ENSG00000256166	NA	LINC02571	long intergenic non-protein coding RNA 2571 [Source:HGNC Symbol;Acc:HGNC:53630]	-1.57167042388455	-0.318061166925404	12.9279501441302	0.00333773901004326	0.0107665859877478	down
ENSG00000154734.15	ENSG00000154734	9510	ADAMTS1	ADAM metallopeptidase with thrombospondin type 1 motif 1 [Source:HGNC Symbol;Acc:HGNC:217]	2.55744117552634	-0.892889823545468	12.9143081796404	0.00334977832385098	0.0107980516392612	up
ENSG00000172575.12	ENSG00000172575	10125	RASGRP1	RAS guanyl releasing protein 1 [Source:HGNC Symbol;Acc:HGNC:9878]	-1.17799980142731	0.361056051688549	12.8971685779686	0.00336497602324244	0.0108374238992286	down
ENSG00000204282.4	ENSG00000204282	NA	TNRC6C-AS1	TNRC6C antisense RNA 1 [Source:HGNC Symbol;Acc:HGNC:44360]	-1.20397781138998	0.155538014196045	12.8472115468085	0.00340973250494279	0.0109570237424145	down
ENSG00000132481.7	ENSG00000132481	91107	TRIM47	tripartite motif containing 47 [Source:HGNC Symbol;Acc:HGNC:19020]	-1.08998998557458	0.47584297932709	12.8329505048382	0.00342263572320178	0.0109880002068024	down
ENSG00000261888.1	ENSG00000261888	NA		novel transcript	-1.41502117841026	-0.298327203674884	12.8183038850471	0.00343594695376793	0.0110200464201881	down
ENSG00000169403.12	ENSG00000169403	5724	PTAFR	platelet activating factor receptor [Source:HGNC Symbol;Acc:HGNC:9582]	-1.50120070834945	0.220604007089788	12.8100168210401	0.00344350511925089	0.0110359503119639	down
ENSG00000242338.6	ENSG00000242338	NA	BMS1P4	BMS1 pseudogene 4 [Source:HGNC Symbol;Acc:HGNC:23652]	1.2178383359701	0.250222305262753	12.7972270662832	0.00345520791652667	0.0110685214384813	up
ENSG00000188219.14	ENSG00000188219	445582	POTEE	POTE ankyrin domain family member E [Source:HGNC Symbol;Acc:HGNC:33895]	1.45990269079244	1.20720449517	12.7743555949853	0.00347625113205272	0.0111188632292693	up
ENSG00000237732.9	ENSG00000237732	NA	CT75	cancer/testis associated transcript 75 [Source:HGNC Symbol;Acc:HGNC:37174]	-1.12301795343853	0.626949120795872	12.7043885261536	0.00354155677339207	0.0112922957930933	down
ENSG00000140682.19	ENSG00000140682	7041	TGFB1I1	transforming growth factor beta 1 induced transcript 1 [Source:HGNC Symbol;Acc:HGNC:11767]	-1.17301679582311	0.29186487395665	12.7013149082736	0.00354445817561226	0.0112990410622566	down
ENSG00000123095.6	ENSG00000123095	79365	BHLHE41	basic helix-loop-helix family member e41 [Source:HGNC Symbol;Acc:HGNC:16617]	1.6241770156477	0.404873484665826	12.6424002527764	0.00360060977886957	0.0114374650443676	up
ENSG00000214290.8	ENSG00000214290	120376	COLCA2	colorectal cancer associated 2 [Source:HGNC Symbol;Acc:HGNC:26978]	-1.57436668371028	-0.65347043324798	13.0841772085636	0.00362827367531139	0.0115050045500555	down
ENSG00000153071.15	ENSG00000153071	1601	DAB2	DAB adaptor protein 2 [Source:HGNC Symbol;Acc:HGNC:2662]	1.81123914492704	2.39758893782846	12.574581115346	0.0036665339420669	0.01161889117928	up
ENSG00000110944.9	ENSG00000110944	51561	IL23A	interleukin 23 subunit alpha [Source:HGNC Symbol;Acc:HGNC:15488]	1.19919261361079	0.628472830572607	12.5480043002669	0.0036927503059708	0.0116939804292824	up
ENSG00000198626.16	ENSG00000198626	6262	RYR2	ryanodine receptor 2 [Source:HGNC Symbol;Acc:HGNC:10484]	1.51285083600616	-0.16721672269859	12.5337231786382	0.0037069277724569	0.0117337077465022	up
ENSG00000037965.6	ENSG00000037965	3224		homeobox C8 [Source:NCBI gene;Acc:3224]	-1.25808806884047	0.585752621709243	12.5144897739528	0.00372612175262711	0.0117892721033275	down
ENSG00000187848.13	ENSG00000187848	22953	P2RX2	purinergic receptor P2X 2 [Source:HGNC Symbol;Acc:HGNC:15459]	-1.04739581573812	0.983536881948378	12.466607309079	0.00377441036413471	0.0119106009229949	down
ENSG00000165028.12	ENSG00000165028	55335	NIPSNAP3B	nipsnap homolog 3B [Source:HGNC Symbol;Acc:HGNC:23641]	-1.20641927479458	-0.303501214659038	12.4591755461399	0.00378197024767957	0.0119287262123848	down
ENSG00000180229.12	ENSG00000180229	NA	HERC2P3	hect domain and RLD 2 pseudogene 3 [Source:HGNC Symbol;Acc:HGNC:4871]	1.7044287490716	-0.0839464833429431	12.428856317118	0.00381299523988246	0.0120007514369068	up
ENSG00000188549.12	ENSG00000188549	388115	CCDC9B	coiled-coil domain containing 9B [Source:HGNC Symbol;Acc:HGNC:33488]	-2.11420796066245	-0.608995279686537	12.4121299956134	0.00383023759612207	0.0120392054917899	down
ENSG00000124713.6	ENSG00000124713	27232	GNMT	glycine N-methyltransferase [Source:HGNC Symbol;Acc:HGNC:4415]	1.11538056174122	2.44922648043227	12.3945776567216	0.00384842906801586	0.0120805381464768	up
ENSG00000279368.1	ENSG00000279368	NA		TEC	-1.31229519766838	0.106871811194405	12.2106160201645	0.00404526387553963	0.0125667153713555	down
ENSG00000166407.14	ENSG00000166407	4004	LMO1	LIM domain only 1 [Source:HGNC Symbol;Acc:HGNC:6641]	-1.2844649501061	0.110793240108905	12.1995598739748	0.00405746212694225	0.012599164794611	down
ENSG00000261485.1	ENSG00000261485	NA	PAN3-AS1	PAN3 antisense RNA 1 [Source:HGNC Symbol;Acc:HGNC:39932]	-1.39292348134884	0.0335440659411028	12.1924386812956	0.00406534160311403	0.0126181813963667	down
ENSG00000165923.16	ENSG00000165923	79841	AGBL2	ATP/GTP binding protein like 2 [Source:HGNC Symbol;Acc:HGNC:26296]	-1.48168139596417	0.63210933779558	12.102852581647	0.00416600368706367	0.0128861090810917	down
ENSG00000258102.4	ENSG00000258102	643246	MAP1LC3B2	microtubule associated protein 1 light chain 3 beta 2 [Source:HGNC Symbol;Acc:HGNC:34390]	1.80058199261711	-0.233768596340004	12.0710026716108	0.00420248813296342	0.0129822028121219	up
ENSG00000233614.6	ENSG00000233614	NA	DDX11L10	DEAD/H-box helicase 11 like 10 [Source:HGNC Symbol;Acc:HGNC:14125]	-1.05925556249418	0.321988573231975	12.0080739735692	0.00427567245971384	0.0131743126775195	down
ENSG00000105717.14	ENSG00000105717	80714	PBX4	PBX homeobox 4 [Source:HGNC Symbol;Acc:HGNC:13403]	-1.02304408275986	0.486799452979497	12.0022139368684	0.0042825626950261	0.0131842406566146	down
ENSG00000261572.1	ENSG00000261572	NA		novel transcript, intronic to CMTM8	-1.15551709834338	0.762359678991037	11.9863588066749	0.00430127004132394	0.0132389979413647	down
ENSG00000250510.8	ENSG00000250510	27239	GPR162	G protein-coupled receptor 162 [Source:HGNC Symbol;Acc:HGNC:16693]	-1.18288102893219	-0.268162844865644	12.3700394296262	0.00435372635373088	0.0133775430193607	down
ENSG00000254064.1	ENSG00000254064	NA		novel transcript	1.5619776098453	-0.256278922418695	11.921401746811	0.00437891199993338	0.0134376985748223	up
ENSG00000164949.8	ENSG00000164949	2669	GEM	GTP binding protein overexpressed in skeletal muscle [Source:HGNC Symbol;Acc:HGNC:4234]	1.33857095670338	-0.528390689026619	11.8298461236233	0.00449113376843133	0.0137118348245354	up
ENSG00000183760.10	ENSG00000183760	390928	ACP7	acid phosphatase 7, tartrate resistant (putative) [Source:HGNC Symbol;Acc:HGNC:33781]	-1.45570422662094	-0.685391938240842	11.801528863395	0.00452651818779656	0.0138052083126752	down
ENSG00000170915.9	ENSG00000170915	85315	PAQR8	progestin and adipoQ receptor family member 8 [Source:HGNC Symbol;Acc:HGNC:15708]	-1.42979699165185	-0.185576621118808	11.7844351059118	0.00454803509406506	0.0138531992685113	down
ENSG00000057704.13	ENSG00000057704	57458	TMCC3	transmembrane and coiled-coil domain family 3 [Source:HGNC Symbol;Acc:HGNC:29199]	-1.1924742723314	0.308322139916566	11.7205849443706	0.0046294668179536	0.0140535989108359	down
ENSG00000261889.1	ENSG00000261889	NA		novel transcript	-1.31752925817869	-0.176083424753287	11.7024402040365	0.0046529166694707	0.014118822911984	down
ENSG00000137070.17	ENSG00000137070	3590	IL11RA	interleukin 11 receptor subunit alpha [Source:HGNC Symbol;Acc:HGNC:5967]	-1.19866813347722	0.258188365787934	11.6940903616592	0.00466375425388444	0.0141427536190881	down
ENSG00000143365.18	ENSG00000143365	6097	RORC	RAR related orphan receptor C [Source:HGNC Symbol;Acc:HGNC:10260]	1.3570606954331	0.997138544888932	11.6779761394507	0.00468475271550461	0.014191464346989	up
ENSG00000233175.2	ENSG00000233175	NA		novel transcript, antisense to FMNL1	-1.14605479371592	0.775318552054691	11.650591052412	0.004720691245004	0.0142792716241158	down
ENSG00000172901.20	ENSG00000172901	206338	LVRN	laeverin [Source:HGNC Symbol;Acc:HGNC:26904]	1.42597994228423	0.185279494482517	11.4972076988755	0.00492801709956115	0.0148033100763733	up
ENSG00000179331.3	ENSG00000179331	54734	RAB39A	RAB39A, member RAS oncogene family [Source:HGNC Symbol;Acc:HGNC:16521]	-1.18134777877209	0.242139697943842	11.4875906346782	0.00494136569532568	0.0148313182884545	down
ENSG00000112394.17	ENSG00000112394	117247	SLC16A10	solute carrier family 16 member 10 [Source:HGNC Symbol;Acc:HGNC:17027]	-1.4498814355172	-0.426089635765966	11.4776744505245	0.00495517357792234	0.0148601624824592	down
ENSG00000119703.14	ENSG00000119703	79696	ZC2HC1C	zinc finger C2HC-type containing 1C [Source:HGNC Symbol;Acc:HGNC:20354]	-1.07219957442606	0.556163346910271	11.4769789072633	0.00495614377849285	0.0148601624824592	down
ENSG00000225434.2	ENSG00000225434	NA	LINC01504	long intergenic non-protein coding RNA 1504 [Source:HGNC Symbol;Acc:HGNC:51185]	2.2413754972034	-0.144285067852256	11.4666643613708	0.00497055734201621	0.014897165500556	up
ENSG00000261652.2	ENSG00000261652	145788	C15orf65	chromosome 15 open reading frame 65 [Source:HGNC Symbol;Acc:HGNC:44654]	1.05382324707555	0.823566991011799	11.4228675777004	0.00503230519238374	0.0150539849668957	up
ENSG00000162645.13	ENSG00000162645	2634	GBP2	guanylate binding protein 2 [Source:HGNC Symbol;Acc:HGNC:4183]	1.64767562287191	-0.663258746673035	11.3981825028204	0.00506750142547783	0.0151340814279383	up
ENSG00000228274.3	ENSG00000228274	NA		novel transcript, antisense to CBY1	1.02882107171951	0.357377802177016	11.3698985167398	0.00510818196308072	0.0152302638082148	up
ENSG00000180667.10	ENSG00000180667	55432	YOD1	YOD1 deubiquitinase [Source:HGNC Symbol;Acc:HGNC:25035]	-1.16147021764162	-0.279907066639752	11.3507516820085	0.00513593652679179	0.0152971533966616	down
ENSG00000258701.1	ENSG00000258701	NA	LINC00638	long intergenic non-protein coding RNA 638 [Source:HGNC Symbol;Acc:HGNC:28325]	-1.09707363063756	0.371610606418602	11.2815125357716	0.00523777944829065	0.0155585857702634	down
ENSG00000121410.11	ENSG00000121410	1	A1BG	alpha-1-B glycoprotein [Source:HGNC Symbol;Acc:HGNC:5]	1.74897010535065	-0.698967735671805	11.2602420952754	0.00526953674603669	0.0156389956320379	up
ENSG00000260643.2	ENSG00000260643	NA		novel protein	1.09800660397964	1.3869382025082	11.1811721407586	0.00538957280322044	0.015963306178801	up
ENSG00000134548.11	ENSG00000134548	80763	SPX	spexin hormone [Source:HGNC Symbol;Acc:HGNC:28139]	2.70946404517328	0.58117281338723	11.4750554517272	0.00551831612634673	0.0162656416933274	up
ENSG00000228463.10	ENSG00000228463	NA		ribosomal protein L23a (RPL23A) pseudogene	-1.1689703282039	-0.20698890203272	11.088115787035	0.00553494381110264	0.0162986440412745	down
ENSG00000279196.1	ENSG00000279196	NA		novel transcript	-1.09003274596763	0.198269596126714	11.0781287060734	0.00555081517083173	0.0163332111565796	down
ENSG00000171951.5	ENSG00000171951	7857	SCG2	secretogranin II [Source:HGNC Symbol;Acc:HGNC:10575]	1.32449699484768	-0.194915355408868	11.0600409687243	0.00557969516028521	0.0164047601880205	up
ENSG00000151632.17	ENSG00000151632	1646	AKR1C2	aldo-keto reductase family 1 member C2 [Source:HGNC Symbol;Acc:HGNC:385]	1.13600301679191	3.27876568877534	10.9586399593449	0.00574487692982311	0.0168044955483351	up
ENSG00000121898.13	ENSG00000121898	119587	CPXM2	carboxypeptidase X, M14 family member 2 [Source:HGNC Symbol;Acc:HGNC:26977]	2.53099497897666	0.135297757053556	10.9322063841334	0.00578886873974456	0.0169046679490531	up
ENSG00000276116.2	ENSG00000276116	NA	FUT8-AS1	FUT8 antisense RNA 1 [Source:HGNC Symbol;Acc:HGNC:44294]	1.11888612187783	-0.425213315908435	10.9315635427844	0.00578994346024283	0.0169046679490531	up
ENSG00000242193.11	ENSG00000242193	NA	CRYZL2P	crystallin zeta like 2, pseudogene [Source:HGNC Symbol;Acc:HGNC:52164]	-1.39048166248255	-0.689124888262533	10.7735999327282	0.00606122324600883	0.0175548361417947	down
ENSG00000248866.1	ENSG00000248866	NA	USP46-AS1	USP46 antisense RNA 1 [Source:HGNC Symbol;Acc:HGNC:43991]	-1.15849238914462	0.210967172841317	10.7654653693721	0.00607558946181071	0.0175752011453627	down
ENSG00000115252.18	ENSG00000115252	5136	PDE1A	phosphodiesterase 1A [Source:HGNC Symbol;Acc:HGNC:8774]	1.56940851620485	-0.687180995279356	10.7227593729933	0.00615166542879316	0.0177588971395829	up
ENSG00000177839.6	ENSG00000177839	56127	PCDHB9	protocadherin beta 9 [Source:HGNC Symbol;Acc:HGNC:8694]	-1.1338897347325	-0.179029056305059	10.7120952676963	0.00617083518998031	0.0177863066412083	down
ENSG00000230615.6	ENSG00000230615	NA		novel transcript	1.20537653001127	0.0515701601309262	10.7056708453378	0.00618241731132866	0.0178125478326597	up
ENSG00000276698.1	ENSG00000276698	NA		novel transcript	1.03013335962379	-0.0103116005039032	10.7041644854404	0.00618513668267205	0.0178168122794582	up
ENSG00000118156.12	ENSG00000118156	84215	ZNF541	zinc finger protein 541 [Source:HGNC Symbol;Acc:HGNC:25294]	-1.10948658412153	-0.506229928255476	10.6198986668849	0.00633950266124545	0.0181922215091269	down
ENSG00000131409.13	ENSG00000131409	94030	LRRC4B	leucine rich repeat containing 4B [Source:HGNC Symbol;Acc:HGNC:25042]	1.51426228597766	0.30248513474294	10.6043567582752	0.00636846184181829	0.0182643877717577	up
ENSG00000237877.6	ENSG00000237877	NA	LINC01473	long intergenic non-protein coding RNA 1473 [Source:HGNC Symbol;Acc:HGNC:51109]	2.46559349786602	-0.87509205633124	10.5670840159974	0.0064385425385795	0.0184286135929041	up
ENSG00000205559.4	ENSG00000205559	NA	CHKB-DT	CHKB divergent transcript [Source:HGNC Symbol;Acc:HGNC:40146]	-1.01524872718874	-0.0138036372357623	10.5031095813703	0.00656093477893132	0.0186978047959005	down
ENSG00000250644.3	ENSG00000250644	NA		novel protein	-1.47730315646926	0.493402384070128	10.4788357469661	0.00660808235420123	0.018790427216446	down
ENSG00000254838.5	ENSG00000254838	NA	GVINP1	GTPase, very large interferon inducible pseudogene 1 [Source:HGNC Symbol;Acc:HGNC:25813]	4.99870325901385	-0.703345618197759	11.1549412065179	0.00676128741156318	0.0191352419519771	up
ENSG00000273164.1	ENSG00000273164	NA	DGCR10	DiGeorge syndrome critical region gene 10 [Source:HGNC Symbol;Acc:HGNC:17864]	-1.0194821110783	0.103431773645143	10.3582904321945	0.00684815292665878	0.019331610961432	down
ENSG00000135363.12	ENSG00000135363	4005	LMO2	LIM domain only 2 [Source:HGNC Symbol;Acc:HGNC:6642]	-1.11079205772043	-0.243469610415567	10.2736856244403	0.00702272699793703	0.0197507327952544	down
ENSG00000277715.1	ENSG00000277715	NA		novel transcript, antisense to CKAP4	1.23851517652538	-0.0534121597171792	10.2237522695579	0.00712819388294033	0.0199948478391669	up
ENSG00000111664.10	ENSG00000111664	2784	GNB3	G protein subunit beta 3 [Source:HGNC Symbol;Acc:HGNC:4400]	-1.10930215120929	0.116244784951589	10.2050728438733	0.00716812159760308	0.0200889053038479	down
ENSG00000116748.21	ENSG00000116748	270	AMPD1	adenosine monophosphate deaminase 1 [Source:HGNC Symbol;Acc:HGNC:468]	1.3492399944287	0.0301959136596085	10.1773371084127	0.00722788955590062	0.0201895650207299	up
ENSG00000183977.13	ENSG00000183977	151649	PP2D1	protein phosphatase 2C like domain containing 1 [Source:HGNC Symbol;Acc:HGNC:28406]	1.13707261266342	0.00826277249135962	10.1000064886893	0.00739762381089706	0.0205995811600362	up
ENSG00000206828.1	ENSG00000206828	NA	RNVU1-30	RNA, variant U1 small nuclear 30 [Source:HGNC Symbol;Acc:HGNC:54434]	-1.03207220906975	-0.528342719253925	10.0426133724092	0.00752660608104268	0.0209101479472755	down
ENSG00000179954.16	ENSG00000179954	284297	SSC5D	scavenger receptor cysteine rich family member with 5 domains [Source:HGNC Symbol;Acc:HGNC:26641]	-1.55499026801109	-0.378831232362863	9.93435901413451	0.00777710172450482	0.0214939237780096	down
ENSG00000273456.1	ENSG00000273456	NA		novel transcript	-1.14081501100812	-0.144740661296596	9.79929929603354	0.00810338661911859	0.0222332804242496	down
ENSG00000244627.5	ENSG00000244627	NA	TPTEP2	TPTE pseudogene 2 [Source:HGNC Symbol;Acc:HGNC:53828]	-1.14262602677553	-0.274292424921566	9.72681898774908	0.00828506413862289	0.0226109276995029	down
ENSG00000178631.7	ENSG00000178631	NA	ACTG1P1	actin gamma 1 pseudogene 1 [Source:HGNC Symbol;Acc:HGNC:146]	1.10858534065063	-0.356677892263028	9.67991954604335	0.00840515478797031	0.0229082294571847	up
ENSG00000184956.16	ENSG00000184956	4588	MUC6	mucin 6, oligomeric mucus/gel-forming [Source:HGNC Symbol;Acc:HGNC:7517]	-1.26248928329633	-0.383223422633021	9.67543232196591	0.00841675089031635	0.0229311403354327	down
ENSG00000228106.5	ENSG00000228106	NA		novel transcript	-1.03900540147564	0.033969014370279	9.63110164054507	0.00853232155863563	0.0231844995366669	down
ENSG00000268041.2	ENSG00000268041	390937	ERFL	ETS repressor factor like [Source:HGNC Symbol;Acc:HGNC:53894]	-1.10190267015569	0.471687311839791	9.49570491271189	0.00889694286981341	0.0239758852182394	down
ENSG00000267385.1	ENSG00000267385	NA		novel protein	-1.78204770436448	-0.663318852036666	9.74924358444931	0.00898413903787399	0.0241610488117311	down
ENSG00000270882.2	ENSG00000270882	8370	H4C14	H4 clustered histone 14 [Source:HGNC Symbol;Acc:HGNC:4794]	1.51731612718705	-0.362180099605931	9.43002106701607	0.00908036426017961	0.0243651356790971	up
ENSG00000269894.1	ENSG00000269894	NA		novel transcript, sense intronic to CRELD1	1.00248162985153	0.29668675026498	9.42394162583335	0.00909756318165751	0.0243976246712722	up
ENSG00000207741.1	ENSG00000207741	NA	MIR590	microRNA 590 [Source:HGNC Symbol;Acc:HGNC:32846]	1.30269213647116	-0.260752059805723	9.38493518643979	0.00920882294445715	0.0246637942385358	up
ENSG00000259366.1	ENSG00000259366	NA		novel transcript, sense intronic to HMBOX1	1.03295717500237	0.212997538343247	9.33311095809078	0.00935911066070613	0.0249738790344391	up
ENSG00000281005.1	ENSG00000281005	NA	LINC00921	long intergenic non-protein coding RNA 921 [Source:HGNC Symbol;Acc:HGNC:26830]	1.42414400536014	0.0304131956695288	9.31071097614027	0.0094249548209221	0.0251256398035225	up
ENSG00000259881.1	ENSG00000259881	NA		novel transcript, antisense to CBFA2T3	-1.02876682330868	0.015469278440748	9.26312998599626	0.00956662140399686	0.0254325658145826	down
ENSG00000275832.5	ENSG00000275832	57636	ARHGAP23	Rho GTPase activating protein 23 [Source:HGNC Symbol;Acc:HGNC:29293]	3.02696310537421	-1.23122232566583	9.2573183416869	0.00958409472692014	0.0254743076148883	up
ENSG00000165521.15	ENSG00000165521	161436	EML5	EMAP like 5 [Source:HGNC Symbol;Acc:HGNC:18197]	-1.31007857035342	0.189595528272087	9.22201143149065	0.00969105335935946	0.0257015816542171	down
ENSG00000148346.12	ENSG00000148346	3934	LCN2	lipocalin 2 [Source:HGNC Symbol;Acc:HGNC:6526]	5.63342944527798	3.63757460306454	9.48338487358931	0.00972282249094555	0.0257620750004283	up
ENSG00000117586.11	ENSG00000117586	7292	TNFSF4	TNF superfamily member 4 [Source:HGNC Symbol;Acc:HGNC:11934]	1.6431268889481	-0.117127641934954	9.19117396728175	0.00978561433960147	0.0258848290159261	up
ENSG00000222014.5	ENSG00000222014	84084	RAB6C	RAB6C, member RAS oncogene family [Source:HGNC Symbol;Acc:HGNC:16525]	-1.20396523339677	-0.151912504778143	9.13807613002096	0.00995097296034823	0.0262408544113952	down
ENSG00000266401.1	ENSG00000266401	105371967		novel transcript, antisense to DLGAP1	1.98458106276787	-0.742576273126592	9.3588239927251	0.0100934587682658	0.0265484187177748	up
ENSG00000136574.17	ENSG00000136574	2626	GATA4	GATA binding protein 4 [Source:HGNC Symbol;Acc:HGNC:4173]	-1.78140353541716	-0.332270992072514	9.00363716946316	0.010384454122591	0.027174608103475	down
ENSG00000133958.13	ENSG00000133958	57578	UNC79	unc-79 homolog, NALCN channel complex subunit [Source:HGNC Symbol;Acc:HGNC:19966]	1.32640719332718	-0.250037966978597	8.97811656975282	0.0104692131903428	0.0273565754339438	up
ENSG00000177374.13	ENSG00000177374	3090	HIC1	HIC ZBTB transcriptional repressor 1 [Source:HGNC Symbol;Acc:HGNC:4909]	1.12822539162339	0.201266217748414	8.97424863131663	0.0104821298226506	0.0273803743568763	up
ENSG00000230724.9	ENSG00000230724	NA	LINC01001	long intergenic non-protein coding RNA 1001 [Source:HGNC Symbol;Acc:HGNC:38540]	1.13493418251812	0.362746902724164	8.94441136006794	0.0105823970698215	0.0275871482634312	up
ENSG00000173269.14	ENSG00000173269	79812	MMRN2	multimerin 2 [Source:HGNC Symbol;Acc:HGNC:19888]	-1.38674350718033	-0.842393079999272	8.9296936984616	0.0106322678957155	0.0276870341490132	down
ENSG00000158125.10	ENSG00000158125	7498	XDH	xanthine dehydrogenase [Source:HGNC Symbol;Acc:HGNC:12805]	1.15633023201036	0.671398287904844	8.86700589108774	0.0108477858720344	0.0281818969068013	up
ENSG00000249846.6	ENSG00000249846	NA	LINC02021	long intergenic non-protein coding RNA 2021 [Source:HGNC Symbol;Acc:HGNC:52856]	-1.23485538582458	-0.192006920082196	8.84524619941091	0.0109237855960034	0.0283383734236269	down
ENSG00000112149.10	ENSG00000112149	9308	CD83	CD83 molecule [Source:HGNC Symbol;Acc:HGNC:1703]	-1.15563724175671	0.569527747231176	8.8087081491276	0.0110528060636961	0.0286008266338659	down
ENSG00000277310.1	ENSG00000277310	NA		novel transcript, sense intronic to CCDC11	1.33688413082449	-0.604119282357489	8.76510159584284	0.0112091249538003	0.0289376170696331	up
ENSG00000063438.17	ENSG00000063438	NA	AHRR	aryl-hydrocarbon receptor repressor [Source:HGNC Symbol;Acc:HGNC:346]	-1.35930125620159	-0.688754057898184	8.72960748400474	0.0113382731109474	0.0292342812977208	down
ENSG00000156509.14	ENSG00000156509	286151	FBXO43	F-box protein 43 [Source:HGNC Symbol;Acc:HGNC:28521]	-1.09239788801959	0.145475122822538	8.69785166527871	0.0114552957935037	0.0294620371418967	down
ENSG00000228477.1	ENSG00000228477	NA		ribosomal protein S2 (RPS2) pseudogene	1.01063195496546	0.145694249475094	8.69514289106915	0.0114653430455513	0.0294826036426205	up
ENSG00000260604.2	ENSG00000260604	NA		novel transcript	1.12263474729278	0.0445909841030835	8.64824007139819	0.0116409572766622	0.0298168613516074	up
ENSG00000243433.1	ENSG00000243433	NA		novel transcript	1.34100455304017	-0.199865431124262	8.62303730736346	0.0117366202811376	0.030024446580412	up
ENSG00000018280.17	ENSG00000018280	6556	SLC11A1	solute carrier family 11 member 1 [Source:HGNC Symbol;Acc:HGNC:10907]	-1.2597336844915	-0.435749801738538	8.59216745225473	0.0118550495098142	0.0302843011376332	down
ENSG00000183778.17	ENSG00000183778	10317	B3GALT5	beta-1,3-galactosyltransferase 5 [Source:HGNC Symbol;Acc:HGNC:920]	-2.11334462290711	-0.670968193752093	8.58848418953433	0.0118692731070548	0.0303152495043751	down
ENSG00000177406.4	ENSG00000177406	NA	NINJ2-AS1	NINJ2 antisense RNA 1 [Source:HGNC Symbol;Acc:HGNC:40405]	-1.01127416039716	0.236642733792319	8.54379073064329	0.0120434654476123	0.030678402328193	down
ENSG00000166682.12	ENSG00000166682	80975	TMPRSS5	transmembrane serine protease 5 [Source:HGNC Symbol;Acc:HGNC:14908]	1.15967369493737	-0.418283075213687	8.44807161844731	0.0124266905922789	0.0314816794088447	up
ENSG00000104953.20	ENSG00000104953	79816	TLE6	TLE family member 6, subcortical maternal complex member [Source:HGNC Symbol;Acc:HGNC:30788]	1.44832956700549	-0.149100226231649	8.43155915013106	0.0124942342783658	0.0316082361816058	up
ENSG00000142623.11	ENSG00000142623	29943	PADI1	peptidyl arginine deiminase 1 [Source:HGNC Symbol;Acc:HGNC:18367]	-1.03212303297916	-0.725008928669366	8.37931901761104	0.0127107672860966	0.0320657486001423	down
ENSG00000132000.13	ENSG00000132000	79883	PODNL1	podocan like 1 [Source:HGNC Symbol;Acc:HGNC:26275]	-1.04765120212085	0.039695397081972	8.37846022345869	0.0127143634633705	0.0320691935987504	down
ENSG00000257303.1	ENSG00000257303	NA		novel transcript, antisense to CNPY2 and CS	1.08497309320999	0.132983448507205	8.37204604937026	0.012741260327331	0.0321144985494455	up
ENSG00000135074.15	ENSG00000135074	8728	ADAM19	ADAM metallopeptidase domain 19 [Source:HGNC Symbol;Acc:HGNC:197]	-1.35251730860442	-0.404226988578153	8.30314225421083	0.0130344378003607	0.03276728663329	down
ENSG00000180353.11	ENSG00000180353	3059	HCLS1	hematopoietic cell-specific Lyn substrate 1 [Source:HGNC Symbol;Acc:HGNC:4844]	1.46477457942113	-0.561648732939388	8.25760181156154	0.0132325421310301	0.0331898566325576	up
ENSG00000069702.11	ENSG00000069702	7049	TGFBR3	transforming growth factor beta receptor 3 [Source:HGNC Symbol;Acc:HGNC:11774]	-1.33030481139225	-0.409832225774087	8.10760561757505	0.0139104166597825	0.0345405976369073	down
ENSG00000186352.9	ENSG00000186352	353322	ANKRD37	ankyrin repeat domain 37 [Source:HGNC Symbol;Acc:HGNC:29593]	1.40537101967817	-0.629203066847506	8.00270851073816	0.014408680846381	0.0355262569933836	up
ENSG00000150051.14	ENSG00000150051	283078	MKX	mohawk homeobox [Source:HGNC Symbol;Acc:HGNC:23729]	1.45624398647787	-0.953266208284449	8.07001732043331	0.0150997889932256	0.0369326183175339	up
ENSG00000279649.1	ENSG00000279649	NA		novel transcript	1.07584133227407	-0.502031758793833	7.77308070850424	0.0155742609025275	0.0378228292222362	up
ENSG00000274104.1	ENSG00000274104	NA		novel transcript	1.19145526353074	0.267596717271562	7.69277111850487	0.0160077423345236	0.0387120793176527	up
ENSG00000003096.14	ENSG00000003096	90293	KLHL13	kelch like family member 13 [Source:HGNC Symbol;Acc:HGNC:22931]	-1.17412593516989	0.389432004329242	7.61516611881231	0.0164401207868172	0.039537281644328	down
ENSG00000136842.14	ENSG00000136842	7111	TMOD1	tropomodulin 1 [Source:HGNC Symbol;Acc:HGNC:11871]	-1.10608308062028	-0.412392497337416	7.5774739662138	0.0166550562614709	0.039981590227278	down
ENSG00000272498.1	ENSG00000272498	NA		novel transcript, antisense to RFTN1	1.26972548934703	-0.223777351002098	7.57254157383938	0.0166834258162489	0.0400296416822782	up
ENSG00000262576.3	ENSG00000262576	56111	PCDHGA4	protocadherin gamma subfamily A, 4 [Source:HGNC Symbol;Acc:HGNC:8702]	1.16207397205257	-0.043940651214538	7.50431400451147	0.0170817218168993	0.0408543856141463	up
ENSG00000138696.10	ENSG00000138696	658	BMPR1B	bone morphogenetic protein receptor type 1B [Source:HGNC Symbol;Acc:HGNC:1077]	-1.0372502486886	-0.0738828194542811	7.48506959442656	0.0171960753270961	0.0410541306837697	down
ENSG00000263155.6	ENSG00000263155	100820829	MYZAP	myocardial zonula adherens protein [Source:HGNC Symbol;Acc:HGNC:43444]	-1.37721597685461	-0.832700726262349	7.66904540556009	0.0172241361625043	0.041114296132878	down
ENSG00000120318.16	ENSG00000120318	64411	ARAP3	ArfGAP with RhoGAP domain, ankyrin repeat and PH domain 3 [Source:HGNC Symbol;Acc:HGNC:24097]	-1.26896957702538	-0.274090543781652	7.4561772974094	0.0173694487489251	0.041385575847414	down
ENSG00000163141.19	ENSG00000163141	149428	BNIPL	BCL2 interacting protein like [Source:HGNC Symbol;Acc:HGNC:16976]	-1.07467337757002	0.993489054069801	7.44882057138134	0.0174139210909429	0.0414508052092763	down
ENSG00000279722.1	ENSG00000279722	NA		novel transcript	1.12429490259614	-0.294968037938087	7.40395472205237	0.0176880506067466	0.0419915957023111	up
ENSG00000169116.11	ENSG00000169116	25849	PARM1	prostate androgen-regulated mucin-like protein 1 [Source:HGNC Symbol;Acc:HGNC:24536]	1.06581205263025	1.41937814434905	7.35190470977583	0.0180124437849739	0.0426349858901169	up
ENSG00000234630.1	ENSG00000234630	NA		novel transcript	-1.13697250152648	-0.345943136245755	7.33885227591828	0.0180948824782878	0.0427878495707802	down
ENSG00000279530.2	ENSG00000279530	NA		TEC	1.06901959327497	0.292243384524763	7.21360688026442	0.0189088606204316	0.0444785158933156	up
ENSG00000144824.20	ENSG00000144824	90102	PHLDB2	pleckstrin homology like domain family B member 2 [Source:HGNC Symbol;Acc:HGNC:29573]	1.03049006542474	0.21545772152943	7.08480621928266	0.0197911583201755	0.0461312391649098	up
ENSG00000144649.9	ENSG00000144649	729085	GASK1A	golgi associated kinase 1A [Source:HGNC Symbol;Acc:HGNC:24485]	-1.09362156182471	0.14290212331892	7.0770377923633	0.0198459012272441	0.046211074180879	down
ENSG00000080947.14	ENSG00000080947	NA	CROCCP3	CROCC pseudogene 3 [Source:HGNC Symbol;Acc:HGNC:29405]	-1.13273652959047	0.54902656370599	7.00094482037409	0.0203916290617888	0.04717902333784	down
ENSG00000181126.13	ENSG00000181126	NA	HLA-V	major histocompatibility complex, class I, V (pseudogene) [Source:HGNC Symbol;Acc:HGNC:23482]	2.67733647478829	0.107875820965411	6.84143795910848	0.0215938758484911	0.0494119295040199	up
ENSG00000283689.1	ENSG00000283689	NA		novel transcript, antisense to IRX3	-1.1556252263595	-0.342290166341646	6.80906382467433	0.0218479523021961	0.0498505015471629	down

## Sheet: Table S2
Table S2. Differentially expressed genes in MCF-7 cells treated with 2b (3 µg/ml) for 24 h in comparison to untreated cells.
	ensembl_gene_id	gene_id	symbol	description	logFC	logCPM	F	PValue	FDR	updown
ENSG00000145113.22	ENSG00000145113	4585	MUC4	mucin 4, cell surface associated [Source:HGNC Symbol;Acc:HGNC:7514]	10.2014705773078	6.18818721570651	4665.46137389624	8.79380984660365e-18	1.26428604164621e-13	up
ENSG00000044574.8	ENSG00000044574	3309	HSPA5	heat shock protein family A (Hsp70) member 5 [Source:HGNC Symbol;Acc:HGNC:5238]	4.32112417914107	12.0012090761746	3896.53770568746	2.77418733777864e-17	1.49622685671579e-13	up
ENSG00000113083.14	ENSG00000113083	4015	LOX	lysyl oxidase [Source:HGNC Symbol;Acc:HGNC:6664]	8.44822237727353	5.93396018367075	3798.00548204148	3.26642774508011e-17	1.49622685671579e-13	up
ENSG00000175197.12	ENSG00000175197	1649	DDIT3	DNA damage inducible transcript 3 [Source:HGNC Symbol;Acc:HGNC:2726]	5.46920551413581	6.40184773552259	3481.73854112127	5.68637216795568e-17	1.49622685671579e-13	up
ENSG00000091831.23	ENSG00000091831	2099	ESR1	estrogen receptor 1 [Source:HGNC Symbol;Acc:HGNC:3467]	-5.92032168748196	7.95559691552847	3479.03474527225	5.7146051870199e-17	1.49622685671579e-13	down
ENSG00000074410.14	ENSG00000074410	771	CA12	carbonic anhydrase 12 [Source:HGNC Symbol;Acc:HGNC:1371]	-6.18803469264942	7.55137287165707	3373.02513488027	6.96081703496037e-17	1.49622685671579e-13	down
ENSG00000051108.15	ENSG00000051108	9709	HERPUD1	homocysteine inducible ER protein with ubiquitin like domain 1 [Source:HGNC Symbol;Acc:HGNC:13744]	5.14463358793554	8.89947599155156	3349.02689789359	7.28496069904048e-17	1.49622685671579e-13	up
ENSG00000149428.19	ENSG00000149428	10525	HYOU1	hypoxia up-regulated 1 [Source:HGNC Symbol;Acc:HGNC:16931]	3.84986867046403	10.6222415488082	3218.00751375453	9.39503255049641e-17	1.60312316299513e-13	up
ENSG00000128590.5	ENSG00000128590	4189	DNAJB9	DnaJ heat shock protein family (Hsp40) member B9 [Source:HGNC Symbol;Acc:HGNC:6968]	4.89129392601402	7.5872856456304	3184.87890816229	1.00355487702275e-16	1.60312316299513e-13	up
ENSG00000107485.17	ENSG00000107485	2625	GATA3	GATA binding protein 3 [Source:HGNC Symbol;Acc:HGNC:4172]	-4.63477684622125	9.03494570046582	2943.53434572404	1.65815739986845e-16	2.38393289379086e-13	down
ENSG00000175130.7	ENSG00000175130	65108	MARCKSL1	MARCKS like 1 [Source:HGNC Symbol;Acc:HGNC:7142]	-6.00262562405968	6.54463859439508	2703.40719833657	2.85136682923528e-16	3.72673644581051e-13	down
ENSG00000143061.17	ENSG00000143061	3321	IGSF3	immunoglobulin superfamily member 3 [Source:HGNC Symbol;Acc:HGNC:5950]	-5.47980919362209	6.94615124021645	2358.59276810265	6.797580188392e-16	8.14406753070931e-13	down
ENSG00000166598.15	ENSG00000166598	7184	HSP90B1	heat shock protein 90 beta family member 1 [Source:HGNC Symbol;Acc:HGNC:12028]	3.43447116035016	11.4364400685903	2312.34525789279	7.71066750798733e-16	8.52740513556414e-13	up
ENSG00000135842.17	ENSG00000135842	116496	NIBAN1	niban apoptosis regulator 1 [Source:HGNC Symbol;Acc:HGNC:16784]	9.88463460418287	7.76298807696962	2254.29769929554	9.06480218065831e-16	9.30890435366604e-13	up
ENSG00000001617.12	ENSG00000001617	6405	SEMA3F	semaphorin 3F [Source:HGNC Symbol;Acc:HGNC:10728]	-4.40212394041764	5.97707356466911	2191.28288356448	1.08568717380887e-15	9.51138969399746e-13	down
ENSG00000151135.10	ENSG00000151135	90488	TMEM263	transmembrane protein 263 [Source:HGNC Symbol;Acc:HGNC:28281]	3.37173934408579	7.61438730161418	2188.3147616789	1.09509053310936e-15	9.51138969399746e-13	up
ENSG00000171867.16	ENSG00000171867	5621	PRNP	prion protein [Source:HGNC Symbol;Acc:HGNC:9449]	4.03112859927914	7.28659346771795	2173.89853987694	1.14212401499161e-15	9.51138969399746e-13	up
ENSG00000150961.15	ENSG00000150961	9871	SEC24D	SEC24 homolog D, COPII coat complex component [Source:HGNC Symbol;Acc:HGNC:10706]	4.0177114459956	7.89637842252525	2151.30513965794	1.22061728717705e-15	9.51138969399746e-13	up
ENSG00000070081.16	ENSG00000070081	4925	NUCB2	nucleobindin 2 [Source:HGNC Symbol;Acc:HGNC:8044]	3.5622894285352	7.0675385268224	2141.40047362439	1.25698270978613e-15	9.51138969399746e-13	up
ENSG00000185340.15	ENSG00000185340	10634	GAS2L1	growth arrest specific 2 like 1 [Source:HGNC Symbol;Acc:HGNC:16955]	-4.95047961938484	5.75448764524444	2020.4340950568	1.81951824525521e-15	1.30796069060171e-12	down
ENSG00000135269.18	ENSG00000135269	26136	TES	testin LIM domain protein [Source:HGNC Symbol;Acc:HGNC:14620]	3.31513855906974	6.53615805000415	1992.39070318394	1.98865178386851e-15	1.34725222907886e-12	up
ENSG00000145632.15	ENSG00000145632	10769	PLK2	polo like kinase 2 [Source:HGNC Symbol;Acc:HGNC:19699]	-4.66524970877832	5.7609585061225	1981.13589945018	2.06159484174272e-15	1.34725222907886e-12	down
ENSG00000145050.16	ENSG00000145050	7873	MANF	mesencephalic astrocyte derived neurotrophic factor [Source:HGNC Symbol;Acc:HGNC:15461]	3.24301098578533	7.53395537169525	1947.53954307338	2.29844641530326e-15	1.36325194671329e-12	up
ENSG00000185624.15	ENSG00000185624	5034	P4HB	prolyl 4-hydroxylase subunit beta [Source:HGNC Symbol;Acc:HGNC:8548]	2.72693394136109	10.6983791918849	1923.09157694818	2.49066984053922e-15	1.36325194671329e-12	up
ENSG00000088726.16	ENSG00000088726	55287	TMEM40	transmembrane protein 40 [Source:HGNC Symbol;Acc:HGNC:25620]	6.18231519809597	4.86962479742614	1909.54652279954	2.60514643771808e-15	1.36325194671329e-12	up
ENSG00000182197.11	ENSG00000182197	2131	EXT1	exostosin glycosyltransferase 1 [Source:HGNC Symbol;Acc:HGNC:3512]	3.67111267916519	6.11084649513818	1909.15431298262	2.60855075534963e-15	1.36325194671329e-12	up
ENSG00000070540.13	ENSG00000070540	55062	WIPI1	WD repeat domain, phosphoinositide interacting 1 [Source:HGNC Symbol;Acc:HGNC:25471]	3.82639007492731	6.60561075976191	1908.27512172805	2.61620069983822e-15	1.36325194671329e-12	up
ENSG00000244405.8	ENSG00000244405	2119	ETV5	ETS variant transcription factor 5 [Source:HGNC Symbol;Acc:HGNC:3494]	4.41217376107258	5.2364605816517	1900.19973828757	2.68769236792981e-15	1.36325194671329e-12	up
ENSG00000163932.14	ENSG00000163932	5580	PRKCD	protein kinase C delta [Source:HGNC Symbol;Acc:HGNC:9399]	-3.81097822695041	6.01110595015556	1893.38015373454	2.74983003788588e-15	1.36325194671329e-12	down
ENSG00000090520.11	ENSG00000090520	51726	DNAJB11	DnaJ heat shock protein family (Hsp40) member B11 [Source:HGNC Symbol;Acc:HGNC:14889]	2.9208880661247	7.78827577092068	1868.37246955231	2.99235067807851e-15	1.43403418995782e-12	up
ENSG00000182809.10	ENSG00000182809	1397	CRIP2	cysteine rich protein 2 [Source:HGNC Symbol;Acc:HGNC:2361]	-6.42526602607895	6.57628330266164	1846.59172331365	3.22390737859562e-15	1.49516504458288e-12	down
ENSG00000135821.18	ENSG00000135821	2752	GLUL	glutamate-ammonia ligase [Source:HGNC Symbol;Acc:HGNC:4341]	-4.91504357965812	5.00077942214309	1831.0159191386	3.40223628925609e-15	1.50784024142928e-12	down
ENSG00000120742.11	ENSG00000120742	27230	SERP1	stress associated endoplasmic reticulum protein 1 [Source:HGNC Symbol;Acc:HGNC:10759]	2.90029688957452	9.50765348183898	1826.08951038525	3.46099519838395e-15	1.50784024142928e-12	up
ENSG00000126822.17	ENSG00000126822	26030	PLEKHG3	pleckstrin homology and RhoGEF domain containing G3 [Source:HGNC Symbol;Acc:HGNC:20364]	-4.85366467445686	5.68524557871978	1814.68879985776	3.60153255250935e-15	1.50843886081313e-12	down
ENSG00000113811.11	ENSG00000113811	58515	SELENOK	selenoprotein K [Source:HGNC Symbol;Acc:HGNC:30394]	3.20068361809582	6.29936847366293	1806.38008757473	3.70811802042153e-15	1.50843886081313e-12	up
ENSG00000166130.15	ENSG00000166130	121457	IKBIP	IKBKB interacting protein [Source:HGNC Symbol;Acc:HGNC:26430]	4.08899671305285	6.20094460522532	1797.4143234268	3.82724692639367e-15	1.50843886081313e-12	up
ENSG00000162298.18	ENSG00000162298	84447	SYVN1	synoviolin 1 [Source:HGNC Symbol;Acc:HGNC:20738]	3.22907272446346	8.57913617257375	1793.39750573804	3.88205034778367e-15	1.50843886081313e-12	up
ENSG00000162772.17	ENSG00000162772	467	ATF3	activating transcription factor 3 [Source:HGNC Symbol;Acc:HGNC:785]	6.01576852120938	5.49482593688539	1783.4479848745	4.02174929832072e-15	1.52159709636729e-12	up
ENSG00000155961.5	ENSG00000155961	116442	RAB39B	RAB39B, member RAS oncogene family [Source:HGNC Symbol;Acc:HGNC:16499]	5.46567868534065	4.50401720347148	1770.87132806028	4.2067350862383e-15	1.53484993549874e-12	up
ENSG00000107130.10	ENSG00000107130	23413	NCS1	neuronal calcium sensor 1 [Source:HGNC Symbol;Acc:HGNC:3953]	-6.08973527586789	5.45276813529539	1766.69716901248	4.27029264936703e-15	1.53484993549874e-12	down
ENSG00000023318.8	ENSG00000023318	23071	ERP44	endoplasmic reticulum protein 44 [Source:HGNC Symbol;Acc:HGNC:18311]	2.89198377927383	7.19310045191664	1755.73237886546	4.4426065831345e-15	1.55783792306646e-12	up
ENSG00000198380.12	ENSG00000198380	2673	GFPT1	glutamine--fructose-6-phosphate transaminase 1 [Source:HGNC Symbol;Acc:HGNC:4241]	3.17737885436346	8.38083217475572	1742.96198069433	4.65352492701998e-15	1.56699150315432e-12	up
ENSG00000166562.9	ENSG00000166562	90701	SEC11C	SEC11 homolog C, signal peptidase complex subunit [Source:HGNC Symbol;Acc:HGNC:23400]	2.92203688401974	7.78568830667476	1741.01454863836	4.68669643427946e-15	1.56699150315432e-12	up
ENSG00000129353.15	ENSG00000129353	57153	SLC44A2	solute carrier family 44 member 2 [Source:HGNC Symbol;Acc:HGNC:17292]	-5.23339081648259	7.31922626258332	1719.46265089839	5.07266558671714e-15	1.60994604788915e-12	down
ENSG00000108175.17	ENSG00000108175	57178	ZMIZ1	zinc finger MIZ-type containing 1 [Source:HGNC Symbol;Acc:HGNC:16493]	-3.17836755701842	7.21170250463654	1716.30739683854	5.13220358039533e-15	1.60994604788915e-12	down
ENSG00000164294.14	ENSG00000164294	493869	GPX8	glutathione peroxidase 8 (putative) [Source:HGNC Symbol;Acc:HGNC:33100]	3.84533825518574	5.91947035984335	1710.73568033311	5.2393236360561e-15	1.60994604788915e-12	up
ENSG00000136868.11	ENSG00000136868	1317	SLC31A1	solute carrier family 31 member 1 [Source:HGNC Symbol;Acc:HGNC:11016]	3.04948966332735	7.71507202930592	1709.51728189005	5.263091343868e-15	1.60994604788915e-12	up
ENSG00000168453.15	ENSG00000168453	55806	HR	HR lysine demethylase and nuclear receptor corepressor [Source:HGNC Symbol;Acc:HGNC:5172]	-5.8359326418629	5.37846584138961	1690.56909498984	5.64925261765259e-15	1.68965614204609e-12	down
ENSG00000155660.11	ENSG00000155660	9601	PDIA4	protein disulfide isomerase family A member 4 [Source:HGNC Symbol;Acc:HGNC:30167]	2.6197921774019	10.5775433754705	1685.46901024056	5.75872233151969e-15	1.68965614204609e-12	up
ENSG00000145817.17	ENSG00000145817	81555	YIPF5	Yip1 domain family member 5 [Source:HGNC Symbol;Acc:HGNC:24877]	2.86698155057028	7.27823624686081	1657.68028665213	6.40009297384255e-15	1.78361503313615e-12	up
ENSG00000168374.11	ENSG00000168374	378	ARF4	ADP ribosylation factor 4 [Source:HGNC Symbol;Acc:HGNC:655]	3.89554506593894	9.30622926803877	1650.40376550353	6.58144045411748e-15	1.78361503313615e-12	up
ENSG00000171345.13	ENSG00000171345	3880	KRT19	keratin 19 [Source:HGNC Symbol;Acc:HGNC:6436]	-3.53939113826757	9.98405944550633	1649.44611805803	6.60574688804218e-15	1.78361503313615e-12	down
ENSG00000133134.11	ENSG00000133134	84707	BEX2	brain expressed X-linked 2 [Source:HGNC Symbol;Acc:HGNC:30933]	4.99570569402041	4.45893506810286	1647.89735607389	6.64527666577215e-15	1.78361503313615e-12	up
ENSG00000137474.21	ENSG00000137474	4647	MYO7A	myosin VIIA [Source:HGNC Symbol;Acc:HGNC:7606]	4.95325145160571	4.90030342022834	1639.30918527619	6.86950470769797e-15	1.78361503313615e-12	up
ENSG00000105329.9	ENSG00000105329	7040	TGFB1	transforming growth factor beta 1 [Source:HGNC Symbol;Acc:HGNC:11766]	-4.43212770655461	5.38248004712206	1633.83339434016	7.0170389473536e-15	1.78361503313615e-12	down
ENSG00000198832.10	ENSG00000198832	140606	SELENOM	selenoprotein M [Source:HGNC Symbol;Acc:HGNC:30397]	4.84922398371195	4.57971403093834	1628.28031177891	7.17041053346144e-15	1.78361503313615e-12	up
ENSG00000107175.12	ENSG00000107175	10488	CREB3	cAMP responsive element binding protein 3 [Source:HGNC Symbol;Acc:HGNC:2347]	3.78915748506605	6.89509629375839	1628.1537244423	7.17395169523967e-15	1.78361503313615e-12	up
ENSG00000125844.15	ENSG00000125844	6238	RRBP1	ribosome binding protein 1 [Source:HGNC Symbol;Acc:HGNC:10448]	2.97459515777724	9.24760103729398	1626.3455104593	7.22475618475056e-15	1.78361503313615e-12	up
ENSG00000004478.8	ENSG00000004478	2288	FKBP4	FKBP prolyl isomerase 4 [Source:HGNC Symbol;Acc:HGNC:3720]	-3.17867647808302	8.56321762339467	1614.34537699496	7.57265861053888e-15	1.78361503313615e-12	down
ENSG00000166401.14	ENSG00000166401	5271	SERPINB8	serpin family B member 8 [Source:HGNC Symbol;Acc:HGNC:8952]	5.38892261030463	4.5964304159273	1613.67703906431	7.59259735690836e-15	1.78361503313615e-12	up
ENSG00000071537.14	ENSG00000071537	6400	SEL1L	SEL1L adaptor subunit of ERAD E3 ubiquitin ligase [Source:HGNC Symbol;Acc:HGNC:10717]	2.93618386377651	8.97080550370069	1607.96099120247	7.76562867372501e-15	1.78361503313615e-12	up
ENSG00000205363.5	ENSG00000205363	388135	INSYN1	inhibitory synaptic factor 1 [Source:HGNC Symbol;Acc:HGNC:33753]	-7.73200692149167	5.06374874712953	1607.65739193328	7.77494575183917e-15	1.78361503313615e-12	down
ENSG00000172071.12	ENSG00000172071	9451	EIF2AK3	eukaryotic translation initiation factor 2 alpha kinase 3 [Source:HGNC Symbol;Acc:HGNC:3255]	2.94838058295472	6.78433018041607	1606.33111649363	7.81579933835832e-15	1.78361503313615e-12	up
ENSG00000181458.10	ENSG00000181458	55076	TMEM45A	transmembrane protein 45A [Source:HGNC Symbol;Acc:HGNC:25480]	8.0034106476551	4.0112802803515	1584.01648466902	8.54181227995586e-15	1.89521777796197e-12	up
ENSG00000130733.10	ENSG00000130733	78992	YIPF2	Yip1 domain family member 2 [Source:HGNC Symbol;Acc:HGNC:28476]	3.07339803035071	7.40630084015466	1581.19666935278	8.63899349577963e-15	1.89521777796197e-12	up
ENSG00000160469.16	ENSG00000160469	84446	BRSK1	BR serine/threonine kinase 1 [Source:HGNC Symbol;Acc:HGNC:18994]	4.84554445770204	5.18404317950794	1579.4362799537	8.70031114596162e-15	1.89521777796197e-12	up
ENSG00000240024.5	ENSG00000240024	NA	LINC00888	long intergenic non-protein coding RNA 888 [Source:HGNC Symbol;Acc:HGNC:48575]	4.01604635909498	4.69472740479773	1569.3249966988	9.06240901710769e-15	1.94463066326802e-12	up
ENSG00000100883.12	ENSG00000100883	6729	SRP54	signal recognition particle 54 [Source:HGNC Symbol;Acc:HGNC:11301]	2.591558221818	8.04742818910373	1552.43900363767	9.70670319428717e-15	2.05225399741569e-12	up
ENSG00000173227.14	ENSG00000173227	91683	SYT12	synaptotagmin 12 [Source:HGNC Symbol;Acc:HGNC:18381]	-2.90523471722515	7.52485865578724	1547.18919526488	9.91769756285189e-15	2.06647446175539e-12	down
ENSG00000143126.8	ENSG00000143126	1952	CELSR2	cadherin EGF LAG seven-pass G-type receptor 2 [Source:HGNC Symbol;Acc:HGNC:3231]	-5.62557101709291	7.34246933365844	1528.66702436217	1.07056689463601e-14	2.19879146345456e-12	down
ENSG00000170689.10	ENSG00000170689	3219	HOXB9	homeobox B9 [Source:HGNC Symbol;Acc:HGNC:5120]	6.71940353826847	3.4067269501753	1512.37825913279	1.14589471276515e-14	2.32035609653867e-12	up
ENSG00000176142.13	ENSG00000176142	55254	TMEM39A	transmembrane protein 39A [Source:HGNC Symbol;Acc:HGNC:25600]	2.92174057585964	7.13884167252222	1493.53287977889	1.24081486373872e-14	2.47766601332939e-12	up
ENSG00000177508.12	ENSG00000177508	79191	IRX3	iroquois homeobox 3 [Source:HGNC Symbol;Acc:HGNC:14360]	-4.64502428559353	5.54834838860646	1476.45138843049	1.33478149357835e-14	2.61014552704811e-12	down
ENSG00000130635.15	ENSG00000130635	1289	COL5A1	collagen type V alpha 1 chain [Source:HGNC Symbol;Acc:HGNC:2209]	4.23115778079432	5.91290710307601	1467.89988190325	1.384900842639e-14	2.61014552704811e-12	up
ENSG00000138678.11	ENSG00000138678	84803	GPAT3	glycerol-3-phosphate acyltransferase 3 [Source:HGNC Symbol;Acc:HGNC:28157]	3.55532350317219	5.36840549234835	1465.92834540481	1.39676240275651e-14	2.61014552704811e-12	up
ENSG00000140941.13	ENSG00000140941	81631	MAP1LC3B	microtubule associated protein 1 light chain 3 beta [Source:HGNC Symbol;Acc:HGNC:13352]	3.68247647788858	8.01267030309659	1465.74602853536	1.397865216499e-14	2.61014552704811e-12	up
ENSG00000049283.18	ENSG00000049283	55040	EPN3	epsin 3 [Source:HGNC Symbol;Acc:HGNC:18235]	-5.26009553329966	6.06540010064444	1465.49496201262	1.39938553731831e-14	2.61014552704811e-12	down
ENSG00000153132.13	ENSG00000153132	1047	CLGN	calmegin [Source:HGNC Symbol;Acc:HGNC:2060]	5.71327376768657	3.83228811411305	1461.68037276075	1.42272143955795e-14	2.61014552704811e-12	up
ENSG00000166579.15	ENSG00000166579	81565	NDEL1	nudE neurodevelopment protein 1 like 1 [Source:HGNC Symbol;Acc:HGNC:17620]	2.7644282982423	6.88735868125385	1457.76528567969	1.44714136823465e-14	2.61014552704811e-12	up
ENSG00000196208.14	ENSG00000196208	9687	GREB1	growth regulating estrogen receptor binding 1 [Source:HGNC Symbol;Acc:HGNC:24885]	-6.11866193913935	7.57251449849409	1456.93209451711	1.45240065496174e-14	2.61014552704811e-12	down
ENSG00000186594.14	ENSG00000186594	NA	MIR22HG	MIR22 host gene [Source:HGNC Symbol;Acc:HGNC:28219]	3.68730033543095	5.43712885551715	1448.7929008293	1.50495660646561e-14	2.64363042153717e-12	up
ENSG00000150527.17	ENSG00000150527	4253	MIA2	MIA SH3 domain ER export factor 2 [Source:HGNC Symbol;Acc:HGNC:18432]	2.83426393233024	6.63144839866409	1448.36060139734	1.50780896269074e-14	2.64363042153717e-12	up
ENSG00000196517.11	ENSG00000196517	6536	SLC6A9	solute carrier family 6 member 9 [Source:HGNC Symbol;Acc:HGNC:11056]	3.55810394836722	6.03465104226306	1442.11869992164	1.54969847124e-14	2.68433914711053e-12	up
ENSG00000140105.18	ENSG00000140105	7453	WARS1	tryptophanyl-tRNA synthetase 1 [Source:HGNC Symbol;Acc:HGNC:12729]	2.57057993813262	8.82639424999576	1436.5075291677	1.58850730657263e-14	2.71880589840413e-12	up
ENSG00000167535.8	ENSG00000167535	784	CACNB3	calcium voltage-gated channel auxiliary subunit beta 3 [Source:HGNC Symbol;Acc:HGNC:1403]	-4.30816796517188	5.40855692589481	1430.0668761151	1.63444610274651e-14	2.75404033581667e-12	down
ENSG00000187244.11	ENSG00000187244	4059	BCAM	basal cell adhesion molecule (Lutheran blood group) [Source:HGNC Symbol;Acc:HGNC:6722]	-5.94544995902964	5.52757866613564	1428.28776827362	1.6474053618991e-14	2.75404033581667e-12	down
ENSG00000175591.11	ENSG00000175591	5029	P2RY2	purinergic receptor P2Y2 [Source:HGNC Symbol;Acc:HGNC:8541]	-5.67253034116485	4.67695606158377	1418.22504092146	1.72297953323988e-14	2.78175188908878e-12	down
ENSG00000118513.19	ENSG00000118513	4602	MYB	MYB proto-oncogene, transcription factor [Source:HGNC Symbol;Acc:HGNC:7545]	-8.58499654662264	4.56505556694078	1413.15820218794	1.76254639702261e-14	2.78175188908878e-12	down
ENSG00000149418.11	ENSG00000149418	6768	ST14	suppression of tumorigenicity 14 [Source:HGNC Symbol;Acc:HGNC:11344]	-2.76870507240861	7.15770289293464	1412.42856268149	1.76833025351677e-14	2.78175188908878e-12	down
ENSG00000118707.10	ENSG00000118707	60436	TGIF2	TGFB induced factor homeobox 2 [Source:HGNC Symbol;Acc:HGNC:15764]	-6.46742725553908	4.95367365112743	1412.15617529551	1.77049509359839e-14	2.78175188908878e-12	down
ENSG00000167797.7	ENSG00000167797	10263	CDK2AP2	cyclin dependent kinase 2 associated protein 2 [Source:HGNC Symbol;Acc:HGNC:30833]	2.54545562803749	8.1021939742794	1411.53720754457	1.77542583780766e-14	2.78175188908878e-12	up
ENSG00000174851.16	ENSG00000174851	10897	YIF1A	Yip1 interacting factor homolog A, membrane trafficking protein [Source:HGNC Symbol;Acc:HGNC:16688]	2.53523573048404	8.00249806583183	1410.95558702689	1.78007354661034e-14	2.78175188908878e-12	up
ENSG00000131871.15	ENSG00000131871	55829	SELENOS	selenoprotein S [Source:HGNC Symbol;Acc:HGNC:30396]	2.61658735898639	7.66524265407302	1404.47543103171	1.83281937304915e-14	2.81469129690221e-12	up
ENSG00000114388.12	ENSG00000114388	10641	NPRL2	NPR2 like, GATOR1 complex subunit [Source:HGNC Symbol;Acc:HGNC:24969]	3.24572360416278	6.06375224503663	1401.37579515126	1.85868677433242e-14	2.81469129690221e-12	up
ENSG00000163694.15	ENSG00000163694	54502	RBM47	RNA binding motif protein 47 [Source:HGNC Symbol;Acc:HGNC:30358]	-3.69496132506764	6.43197489575962	1400.33047887629	1.86750526460162e-14	2.81469129690221e-12	down
ENSG00000117298.16	ENSG00000117298	1889	ECE1	endothelin converting enzyme 1 [Source:HGNC Symbol;Acc:HGNC:3146]	-5.10634015443444	5.44336215008338	1398.9221529558	1.87946278432644e-14	2.81469129690221e-12	down
ENSG00000117682.17	ENSG00000117682	79947	DHDDS	dehydrodolichyl diphosphate synthase subunit [Source:HGNC Symbol;Acc:HGNC:20603]	2.85994649760833	6.47140565039735	1388.96776080405	1.96655195873603e-14	2.90276539347597e-12	up
ENSG00000065054.14	ENSG00000065054	9351	SLC9A3R2	SLC9A3 regulator 2 [Source:HGNC Symbol;Acc:HGNC:11076]	-3.62907879661379	6.6817725397513	1387.62495955745	1.97865346428772e-14	2.90276539347597e-12	down
ENSG00000127946.17	ENSG00000127946	3092	HIP1	huntingtin interacting protein 1 [Source:HGNC Symbol;Acc:HGNC:4913]	-5.23503549971634	4.30161912629268	1379.90793722581	2.049892924856e-14	2.92763437076617e-12	down
ENSG00000157110.16	ENSG00000157110	11030	RBPMS	RNA binding protein, mRNA processing factor [Source:HGNC Symbol;Acc:HGNC:19097]	-4.13810126667273	4.90243684588968	1377.73574013173	2.07047740799175e-14	2.92763437076617e-12	down
ENSG00000133103.17	ENSG00000133103	57511	COG6	component of oligomeric golgi complex 6 [Source:HGNC Symbol;Acc:HGNC:18621]	2.67978593028438	6.60795078884459	1377.22377344282	2.07536372319097e-14	2.92763437076617e-12	up
ENSG00000157600.12	ENSG00000157600	84187	TMEM164	transmembrane protein 164 [Source:HGNC Symbol;Acc:HGNC:26217]	-5.22377940927158	5.74473620488968	1375.94300254366	2.08764618028111e-14	2.92763437076617e-12	down
ENSG00000155304.6	ENSG00000155304	6782	HSPA13	heat shock protein family A (Hsp70) member 13 [Source:HGNC Symbol;Acc:HGNC:11375]	2.85949764286271	6.81156080415958	1372.88058390328	2.11735676269104e-14	2.92763437076617e-12	up
ENSG00000165195.15	ENSG00000165195	5277	PIGA	phosphatidylinositol glycan anchor biosynthesis class A [Source:HGNC Symbol;Acc:HGNC:8957]	3.14677199721028	5.89123530485013	1372.83678941533	2.11778517465175e-14	2.92763437076617e-12	up
ENSG00000095739.11	ENSG00000095739	25805	BAMBI	BMP and activin membrane bound inhibitor [Source:HGNC Symbol;Acc:HGNC:30251]	-5.87657772143243	7.52700163945059	1367.6834032421	2.16890443309576e-14	2.96341742037579e-12	down
ENSG00000113615.13	ENSG00000113615	10802	SEC24A	SEC24 homolog A, COPII coat complex component [Source:HGNC Symbol;Acc:HGNC:10703]	2.59067743507346	7.56227127709744	1364.93798665752	2.19671958745261e-14	2.96341742037579e-12	up
ENSG00000136848.17	ENSG00000136848	153090	DAB2IP	DAB2 interacting protein [Source:HGNC Symbol;Acc:HGNC:17294]	-4.9458532675174	5.1869067517043	1364.07904879678	2.20550646157202e-14	2.96341742037579e-12	down
ENSG00000169258.7	ENSG00000169258	114787	GPRIN1	G protein regulated inducer of neurite outgrowth 1 [Source:HGNC Symbol;Acc:HGNC:24835]	-5.75244533527131	4.67315591572477	1360.27803897754	2.24488163575058e-14	2.96543194364827e-12	down
ENSG00000173898.13	ENSG00000173898	6712	SPTBN2	spectrin beta, non-erythrocytic 2 [Source:HGNC Symbol;Acc:HGNC:11276]	-3.71966887310816	6.62192602125281	1359.9556822112	2.24825820308591e-14	2.96543194364827e-12	down
ENSG00000119661.15	ENSG00000119661	83544	DNAL1	dynein axonemal light chain 1 [Source:HGNC Symbol;Acc:HGNC:23247]	2.94789721191356	5.77503928911767	1353.73571098149	2.31457422999086e-14	3.02514851859806e-12	up
ENSG00000125459.15	ENSG00000125459	55154	MSTO1	misato mitochondrial distribution and morphology regulator 1 [Source:HGNC Symbol;Acc:HGNC:29678]	2.83997923508777	7.12864613827603	1349.47567335548	2.36129966485343e-14	3.05005848954879e-12	up
ENSG00000196387.9	ENSG00000196387	7699	ZNF140	zinc finger protein 140 [Source:HGNC Symbol;Acc:HGNC:12925]	3.6763190578491	4.76918085890822	1348.14992203143	2.3760628144221e-14	3.05005848954879e-12	up
ENSG00000106080.10	ENSG00000106080	55033	FKBP14	FKBP prolyl isomerase 14 [Source:HGNC Symbol;Acc:HGNC:18625]	3.7303587692195	5.93096041868422	1339.07356204709	2.48005018481068e-14	3.15537004486930e-12	up
ENSG00000132589.16	ENSG00000132589	2319	FLOT2	flotillin 2 [Source:HGNC Symbol;Acc:HGNC:3758]	-3.92477373931804	7.14264131428663	1337.12289306828	2.50308038772957e-14	3.15673567845509e-12	down
ENSG00000139269.3	ENSG00000139269	83729	INHBE	inhibin subunit beta E [Source:HGNC Symbol;Acc:HGNC:24029]	11.0957536256804	5.6638820468543	1333.66337365073	2.5445355459729e-14	3.18111196038716e-12	up
ENSG00000130701.4	ENSG00000130701	140893	RBBP8NL	RBBP8 N-terminal like [Source:HGNC Symbol;Acc:HGNC:16144]	-5.47114859826554	4.30750913143532	1329.89439682246	2.59060542679608e-14	3.21078743284891e-12	down
ENSG00000261373.1	ENSG00000261373	NA	VPS9D1-AS1	VPS9D1 antisense RNA 1 [Source:HGNC Symbol;Acc:HGNC:48915]	-4.04507618454344	5.29162787427307	1325.66637553755	2.64343864264094e-14	3.24826644147425e-12	down
ENSG00000064270.12	ENSG00000064270	9914	ATP2C2	ATPase secretory pathway Ca2+ transporting 2 [Source:HGNC Symbol;Acc:HGNC:29103]	3.68193980723705	6.54903722246099	1312.10355290657	2.82152366416691e-14	3.34272872346866e-12	up
ENSG00000094975.14	ENSG00000094975	51430	SUCO	SUN domain containing ossification factor [Source:HGNC Symbol;Acc:HGNC:1240]	2.48334976123263	7.87055587075422	1311.26706576282	2.83295369122296e-14	3.34272872346866e-12	up
ENSG00000180535.3	ENSG00000180535	168620	BHLHA15	basic helix-loop-helix family member a15 [Source:HGNC Symbol;Acc:HGNC:22265]	6.88072011310569	3.83249645312799	1311.205479735	2.83379733630585e-14	3.34272872346866e-12	up
ENSG00000198855.7	ENSG00000198855	11153	FICD	FIC domain containing [Source:HGNC Symbol;Acc:HGNC:18416]	3.21149497564352	6.31701307378546	1311.11353784018	2.83505735625598e-14	3.34272872346866e-12	up
ENSG00000100605.17	ENSG00000100605	3705	ITPK1	inositol-tetrakisphosphate 1-kinase [Source:HGNC Symbol;Acc:HGNC:6177]	-3.59929510340161	7.85229435020254	1311.00361247346	2.83656468152727e-14	3.34272872346866e-12	down
ENSG00000067057.17	ENSG00000067057	5214	PFKP	phosphofructokinase, platelet [Source:HGNC Symbol;Acc:HGNC:8878]	-3.71900007549907	7.20407207432063	1303.97833064697	2.93484791204027e-14	3.43043157978886e-12	down
ENSG00000141858.11	ENSG00000141858	90378	SAMD1	sterile alpha motif domain containing 1 [Source:HGNC Symbol;Acc:HGNC:17958]	-4.1913027995369	6.45760597698581	1300.69117524716	2.98218375782762e-14	3.457649668249e-12	down
ENSG00000186185.13	ENSG00000186185	146909	KIF18B	kinesin family member 18B [Source:HGNC Symbol;Acc:HGNC:27102]	-2.8746283010499	6.75475726318956	1297.43795780018	3.02990221675041e-14	3.46912400997855e-12	down
ENSG00000145088.9	ENSG00000145088	55840	EAF2	ELL associated factor 2 [Source:HGNC Symbol;Acc:HGNC:23115]	5.17679899466051	3.85753898501675	1296.7342807311	3.04033960671418e-14	3.46912400997855e-12	up
ENSG00000130487.8	ENSG00000130487	113730	KLHDC7B	kelch domain containing 7B [Source:HGNC Symbol;Acc:HGNC:25145]	10.7925794127368	3.92719722465792	1289.27260926217	3.15361258442498e-14	3.53146365860818e-12	up
ENSG00000258890.7	ENSG00000258890	90799	CEP95	centrosomal protein 95 [Source:HGNC Symbol;Acc:HGNC:25141]	2.93217470826705	7.02318747303974	1288.6629392912	3.16308147549372e-14	3.53146365860818e-12	up
ENSG00000198604.11	ENSG00000198604	11177	BAZ1A	bromodomain adjacent to zinc finger domain 1A [Source:HGNC Symbol;Acc:HGNC:960]	-2.72660536701734	6.33434054576439	1287.73974732865	3.17748238438196e-14	3.53146365860818e-12	down
ENSG00000203930.11	ENSG00000203930	NA	LINC00632	long intergenic non-protein coding RNA 632 [Source:HGNC Symbol;Acc:HGNC:27865]	5.5262649919591	3.97681396963472	1286.01233159612	3.20463255766036e-14	3.53146365860818e-12	up
ENSG00000110080.18	ENSG00000110080	6484	ST3GAL4	ST3 beta-galactoside alpha-2,3-sialyltransferase 4 [Source:HGNC Symbol;Acc:HGNC:10864]	-5.16619110600363	5.19710005204771	1285.1812420633	3.21779049368903e-14	3.53146365860818e-12	down
ENSG00000166123.14	ENSG00000166123	84706	GPT2	glutamic--pyruvic transaminase 2 [Source:HGNC Symbol;Acc:HGNC:18062]	2.95775560932332	7.36357302236686	1276.10900875623	3.36556257318022e-14	3.66565856928879e-12	up
ENSG00000183044.12	ENSG00000183044	18	ABAT	4-aminobutyrate aminotransferase [Source:HGNC Symbol;Acc:HGNC:23]	-4.61868640094255	5.89817600711255	1272.06739338819	3.43391074241802e-14	3.67410955689441e-12	down
ENSG00000124496.12	ENSG00000124496	55809	TRERF1	transcriptional regulating factor 1 [Source:HGNC Symbol;Acc:HGNC:18273]	-5.45526799351061	4.23742424884052	1271.16879700138	3.44932428404026e-14	3.67410955689441e-12	down
ENSG00000164742.16	ENSG00000164742	107	ADCY1	adenylate cyclase 1 [Source:HGNC Symbol;Acc:HGNC:232]	-4.97833892823487	4.68060992472632	1271.13020101296	3.44998810725983e-14	3.67410955689441e-12	down
ENSG00000069399.15	ENSG00000069399	602	BCL3	BCL3 transcription coactivator [Source:HGNC Symbol;Acc:HGNC:998]	-5.44372331232719	4.86792389749686	1265.1516969385	3.55462116769598e-14	3.75770503882097e-12	down
ENSG00000074181.9	ENSG00000074181	4854	NOTCH3	notch receptor 3 [Source:HGNC Symbol;Acc:HGNC:7883]	-4.97599817534325	7.4729573186865	1263.40130911591	3.58594691446328e-14	3.76315027658676e-12	down
ENSG00000102580.15	ENSG00000102580	5611	DNAJC3	DnaJ heat shock protein family (Hsp40) member C3 [Source:HGNC Symbol;Acc:HGNC:9439]	3.33392602552109	7.04641236715534	1259.53589418695	3.65626184381242e-14	3.80913598032545e-12	up
ENSG00000213853.10	ENSG00000213853	2013	EMP2	epithelial membrane protein 2 [Source:HGNC Symbol;Acc:HGNC:3334]	-3.83308783046325	6.93826573050842	1256.51232525448	3.71237554606464e-14	3.83977145509146e-12	down
ENSG00000013375.16	ENSG00000013375	5238	PGM3	phosphoglucomutase 3 [Source:HGNC Symbol;Acc:HGNC:8907]	2.8608983547312	6.40789402411485	1254.93833934355	3.7419805861726e-14	3.84274677767168e-12	up
ENSG00000144711.16	ENSG00000144711	9922	IQSEC1	IQ motif and Sec7 domain ArfGEF 1 [Source:HGNC Symbol;Acc:HGNC:29112]	-2.64337969913086	6.52509084055619	1253.28862169205	3.77330349208309e-14	3.84743151104103e-12	down
ENSG00000131711.15	ENSG00000131711	4131	MAP1B	microtubule associated protein 1B [Source:HGNC Symbol;Acc:HGNC:6836]	5.96612762443572	5.58777802914455	1251.47027320011	3.80818000430848e-14	3.85564816351711e-12	up
ENSG00000068438.15	ENSG00000068438	24140	FTSJ1	FtsJ RNA 2'-O-methyltransferase 1 [Source:HGNC Symbol;Acc:HGNC:13254]	2.85053976724793	6.45408853148852	1249.49239673333	3.84654031988947e-14	3.86725246007349e-12	up
ENSG00000058056.9	ENSG00000058056	8975	USP13	ubiquitin specific peptidase 13 [Source:HGNC Symbol;Acc:HGNC:12611]	-3.00208199247741	6.06294378630475	1245.21939377406	3.93094952234357e-14	3.91813490017684e-12	down
ENSG00000011347.9	ENSG00000011347	9066	SYT7	synaptotagmin 7 [Source:HGNC Symbol;Acc:HGNC:11514]	-6.44092409705306	5.15610402222713	1244.18738217174	3.95165584284372e-14	3.91813490017684e-12	down
ENSG00000007314.12	ENSG00000007314	6329	SCN4A	sodium voltage-gated channel alpha subunit 4 [Source:HGNC Symbol;Acc:HGNC:10591]	7.18319985159515	3.39973653830384	1235.70188076599	4.12677574301594e-14	4.06374348337947e-12	up
ENSG00000198018.7	ENSG00000198018	57089	ENTPD7	ectonucleoside triphosphate diphosphohydrolase 7 [Source:HGNC Symbol;Acc:HGNC:19745]	2.9608148025358	5.98690184833862	1233.23504158067	4.17935753097277e-14	4.08752538930581e-12	up
ENSG00000197256.10	ENSG00000197256	25959	KANK2	KN motif and ankyrin repeat domains 2 [Source:HGNC Symbol;Acc:HGNC:29300]	-6.10876627107301	5.56667107593131	1229.39187405962	4.26282791416464e-14	4.11805728637507e-12	down
ENSG00000143845.15	ENSG00000143845	55224	ETNK2	ethanolamine kinase 2 [Source:HGNC Symbol;Acc:HGNC:25575]	-4.59338750183026	4.8309016867777	1229.16287578607	4.26786211080118e-14	4.11805728637507e-12	down
ENSG00000133424.20	ENSG00000133424	9215	LARGE1	LARGE xylosyl- and glucuronyltransferase 1 [Source:HGNC Symbol;Acc:HGNC:6511]	-3.86646357115834	5.02860350524167	1225.01113495135	4.36033512662483e-14	4.16342600743819e-12	down
ENSG00000115902.11	ENSG00000115902	6509	SLC1A4	solute carrier family 1 member 4 [Source:HGNC Symbol;Acc:HGNC:10942]	3.10573075054264	6.15065351271333	1223.86158043729	4.386347665528e-14	4.16342600743819e-12	up
ENSG00000157657.14	ENSG00000157657	114991	ZNF618	zinc finger protein 618 [Source:HGNC Symbol;Acc:HGNC:29416]	-4.14876278168423	5.05738037181475	1223.18427232884	4.40175803805109e-14	4.16342600743819e-12	down
ENSG00000163435.16	ENSG00000163435	1999	ELF3	E74 like ETS transcription factor 3 [Source:HGNC Symbol;Acc:HGNC:3318]	-5.53146381577806	5.41264153384037	1220.98376285096	4.45225870670213e-14	4.16362438641996e-12	down
ENSG00000204740.11	ENSG00000204740	340895	MALRD1	MAM and LDL receptor class A domain containing 1 [Source:HGNC Symbol;Acc:HGNC:24331]	-5.63776287680565	4.34481947219712	1220.65381805827	4.45988840167402e-14	4.16362438641996e-12	down
ENSG00000087074.8	ENSG00000087074	23645	PPP1R15A	protein phosphatase 1 regulatory subunit 15A [Source:HGNC Symbol;Acc:HGNC:14375]	4.28416341328775	6.58312492940653	1218.84089072018	4.50208156033995e-14	4.17589848987144e-12	up
ENSG00000183741.11	ENSG00000183741	23466	CBX6	chromobox 6 [Source:HGNC Symbol;Acc:HGNC:1556]	-3.46123778875537	6.5472528640794	1216.90217083019	4.54771397656773e-14	4.19118486160989e-12	down
ENSG00000228594.4	ENSG00000228594	643988	FNDC10	fibronectin type III domain containing 10 [Source:HGNC Symbol;Acc:HGNC:42951]	-4.75184177180743	5.14027433292132	1214.09255904541	4.61479748026204e-14	4.22591996011002e-12	down
ENSG00000049130.15	ENSG00000049130	4254	KITLG	KIT ligand [Source:HGNC Symbol;Acc:HGNC:6343]	-4.08234532083158	5.33078913897946	1210.22969925057	4.70890569243491e-14	4.27275560372134e-12	down
ENSG00000197860.10	ENSG00000197860	54557	SGTB	small glutamine rich tetratricopeptide repeat containing beta [Source:HGNC Symbol;Acc:HGNC:23567]	3.99621498251168	4.4627974665882	1209.56258994814	4.72538179725738e-14	4.27275560372134e-12	up
ENSG00000110171.20	ENSG00000110171	10612	TRIM3	tripartite motif containing 3 [Source:HGNC Symbol;Acc:HGNC:10064]	-3.79765832934496	5.63981715765546	1199.59216759552	4.9797492139185e-14	4.45197830809016e-12	down
ENSG00000151012.13	ENSG00000151012	23657	SLC7A11	solute carrier family 7 member 11 [Source:HGNC Symbol;Acc:HGNC:11059]	4.06631993303019	6.55994259604112	1199.37276834212	4.98552206720815e-14	4.45197830809016e-12	up
ENSG00000110400.11	ENSG00000110400	5818	NECTIN1	nectin cell adhesion molecule 1 [Source:HGNC Symbol;Acc:HGNC:9706]	-2.98661899231526	6.53589184447392	1198.153654261	5.01774082537138e-14	4.45309011397311e-12	down
ENSG00000203761.5	ENSG00000203761	NA	MSTO2P	misato family member 2, pseudogene [Source:HGNC Symbol;Acc:HGNC:26329]	3.46423330217287	5.89940245834806	1191.39400768658	5.20081446615292e-14	4.58724598649574e-12	up
ENSG00000130702.15	ENSG00000130702	3911	LAMA5	laminin subunit alpha 5 [Source:HGNC Symbol;Acc:HGNC:6485]	-3.0137357961804	8.42871040277358	1187.62380192264	5.30627499542918e-14	4.60268743669031e-12	down
ENSG00000157800.18	ENSG00000157800	84255	SLC37A3	solute carrier family 37 member 3 [Source:HGNC Symbol;Acc:HGNC:20651]	2.44179325950921	6.40857331645169	1186.91273017882	5.32644121714301e-14	4.60268743669031e-12	up
ENSG00000110092.3	ENSG00000110092	595	CCND1	cyclin D1 [Source:HGNC Symbol;Acc:HGNC:1582]	-3.64288254586147	7.87888942071155	1183.85143750562	5.41427869054158e-14	4.60268743669031e-12	down
ENSG00000113739.10	ENSG00000113739	8614	STC2	stanniocalcin 2 [Source:HGNC Symbol;Acc:HGNC:11374]	3.09957172697789	8.49748092093806	1183.05822609358	5.43731072715348e-14	4.60268743669031e-12	up
ENSG00000144747.17	ENSG00000144747	7110	TMF1	TATA element modulatory factor 1 [Source:HGNC Symbol;Acc:HGNC:11870]	2.6201395102174	6.59047478533579	1182.62956629864	5.44980462871905e-14	4.60268743669031e-12	up
ENSG00000135241.17	ENSG00000135241	50640	PNPLA8	patatin like phospholipase domain containing 8 [Source:HGNC Symbol;Acc:HGNC:28900]	3.29732878330183	7.05780556795023	1181.14923544023	5.49320697601277e-14	4.60268743669031e-12	up
ENSG00000069011.16	ENSG00000069011	5307	PITX1	paired like homeodomain 1 [Source:HGNC Symbol;Acc:HGNC:9004]	-3.43837500483663	5.12214877649984	1181.06385258745	5.49572251305671e-14	4.60268743669031e-12	down
ENSG00000165813.20	ENSG00000165813	55088	CCDC186	coiled-coil domain containing 186 [Source:HGNC Symbol;Acc:HGNC:24349]	2.95866839904858	6.5469252179909	1180.70165973186	5.50640820614712e-14	4.60268743669031e-12	up
ENSG00000136068.14	ENSG00000136068	2317	FLNB	filamin B [Source:HGNC Symbol;Acc:HGNC:3755]	-3.24386900800428	7.11743180230433	1180.44982356234	5.51385223154147e-14	4.60268743669031e-12	down
ENSG00000083857.14	ENSG00000083857	2195	FAT1	FAT atypical cadherin 1 [Source:HGNC Symbol;Acc:HGNC:3595]	-3.52777014292262	6.00877451472911	1179.61999185246	5.53846370277125e-14	4.60268743669031e-12	down
ENSG00000117632.23	ENSG00000117632	3925	STMN1	stathmin 1 [Source:HGNC Symbol;Acc:HGNC:6510]	-3.83237467274912	6.64000663377533	1175.85947147023	5.65159898312415e-14	4.66971486094114e-12	down
ENSG00000070614.15	ENSG00000070614	3340	NDST1	N-deacetylase and N-sulfotransferase 1 [Source:HGNC Symbol;Acc:HGNC:7680]	-2.87429590270377	7.30806001829285	1171.13833935171	5.79743848136368e-14	4.71458348153279e-12	down
ENSG00000171067.11	ENSG00000171067	53838	C11orf24	chromosome 11 open reading frame 24 [Source:HGNC Symbol;Acc:HGNC:1174]	2.32430020107159	7.53934153557671	1166.07455430294	5.9587232353337e-14	4.71458348153279e-12	up
ENSG00000025796.14	ENSG00000025796	11231	SEC63	SEC63 homolog, protein translocation regulator [Source:HGNC Symbol;Acc:HGNC:21082]	2.33118472361851	7.52982326325502	1165.39530786449	5.98074990350154e-14	4.71458348153279e-12	up
ENSG00000132182.12	ENSG00000132182	23225	NUP210	nucleoporin 210 [Source:HGNC Symbol;Acc:HGNC:30052]	-2.69615295601511	9.42529643585902	1164.72005971349	6.00274028874686e-14	4.71458348153279e-12	down
ENSG00000231074.8	ENSG00000231074	NA	HCG18	HLA complex group 18 [Source:HGNC Symbol;Acc:HGNC:31337]	2.53505546367065	6.2239750121881	1164.25285354545	6.01801022902725e-14	4.71458348153279e-12	up
ENSG00000163001.11	ENSG00000163001	112942	CFAP36	cilia and flagella associated protein 36 [Source:HGNC Symbol;Acc:HGNC:30540]	2.6080408563735	6.12239245017677	1163.50417982098	6.0425732756851e-14	4.71458348153279e-12	up
ENSG00000085552.17	ENSG00000085552	57549	IGSF9	immunoglobulin superfamily member 9 [Source:HGNC Symbol;Acc:HGNC:18132]	-6.20062778994006	4.90343530266051	1162.65642734406	6.07052705085597e-14	4.71458348153279e-12	down
ENSG00000123395.14	ENSG00000123395	60673	ATG101	autophagy related 101 [Source:HGNC Symbol;Acc:HGNC:25679]	2.45840911279884	6.64707501575734	1162.30404334962	6.08219053056751e-14	4.71458348153279e-12	up
ENSG00000164402.14	ENSG00000164402	23176	SEPTIN8	septin 8 [Source:HGNC Symbol;Acc:HGNC:16511]	-3.6558074638643	5.83918656304972	1161.63897399229	6.10427419139827e-14	4.71458348153279e-12	down
ENSG00000119729.12	ENSG00000119729	23433	RHOQ	ras homolog family member Q [Source:HGNC Symbol;Acc:HGNC:17736]	2.90725877558338	6.06133897863348	1161.43586444335	6.11103692556322e-14	4.71458348153279e-12	up
ENSG00000140830.9	ENSG00000140830	54957	TXNL4B	thioredoxin like 4B [Source:HGNC Symbol;Acc:HGNC:26041]	2.60444604046022	6.44843809303687	1161.237666869	6.11764446367804e-14	4.71458348153279e-12	up
ENSG00000115616.2	ENSG00000115616	6549	SLC9A2	solute carrier family 9 member A2 [Source:HGNC Symbol;Acc:HGNC:11072]	-5.54749722879092	4.40316021932598	1160.89015958363	6.12924966063497e-14	4.71458348153279e-12	down
ENSG00000118217.6	ENSG00000118217	22926	ATF6	activating transcription factor 6 [Source:HGNC Symbol;Acc:HGNC:791]	2.71854493794747	7.08127157429015	1160.80178648914	6.13220498745657e-14	4.71458348153279e-12	up
ENSG00000172819.17	ENSG00000172819	5916	RARG	retinoic acid receptor gamma [Source:HGNC Symbol;Acc:HGNC:9866]	-3.58696307343306	6.08416565600485	1156.38866685618	6.2819038393874e-14	4.80398571802514e-12	down
ENSG00000074370.18	ENSG00000074370	489	ATP2A3	ATPase sarcoplasmic/endoplasmic reticulum Ca2+ transporting 3 [Source:HGNC Symbol;Acc:HGNC:813]	-6.6606918514718	7.01335655897396	1155.24125191473	6.32151504179735e-14	4.80869956380532e-12	down
ENSG00000106541.12	ENSG00000106541	10551	AGR2	anterior gradient 2, protein disulphide isomerase family member [Source:HGNC Symbol;Acc:HGNC:328]	4.40070589161426	7.57806790226191	1149.78154716187	6.5139976729775e-14	4.92903918654724e-12	up
ENSG00000196405.13	ENSG00000196405	51466	EVL	Enah/Vasp-like [Source:HGNC Symbol;Acc:HGNC:20234]	-4.3319443830984	5.20531831529093	1146.30166665046	6.64021747705908e-14	4.99824118678945e-12	down
ENSG00000122952.17	ENSG00000122952	11130	ZWINT	ZW10 interacting kinetochore protein [Source:HGNC Symbol;Acc:HGNC:13195]	-2.87174021359346	7.03541795462568	1144.65696350827	6.70085577534059e-14	5.01761476469123e-12	down
ENSG00000122218.15	ENSG00000122218	1314	COPA	coatomer protein complex subunit alpha [Source:HGNC Symbol;Acc:HGNC:2230]	2.3621413145146	8.81673688945646	1143.28843405196	6.75180029819491e-14	5.0295664708367e-12	up
ENSG00000171604.12	ENSG00000171604	51523	CXXC5	CXXC finger protein 5 [Source:HGNC Symbol;Acc:HGNC:26943]	-3.68430013347625	5.08758282751961	1141.85283063495	6.80572367436459e-14	5.04360253950205e-12	down
ENSG00000088367.22	ENSG00000088367	2036	EPB41L1	erythrocyte membrane protein band 4.1 like 1 [Source:HGNC Symbol;Acc:HGNC:3378]	-4.87123346814415	5.04461716297495	1135.19159326551	7.06253758652906e-14	5.20618704194039e-12	down
ENSG00000175224.16	ENSG00000175224	9776	ATG13	autophagy related 13 [Source:HGNC Symbol;Acc:HGNC:29091]	2.32613134611812	7.70904496247786	1133.20771050791	7.14117668366834e-14	5.20618704194039e-12	up
ENSG00000082497.12	ENSG00000082497	56256	SERTAD4	SERTA domain containing 4 [Source:HGNC Symbol;Acc:HGNC:25236]	-4.95971372652019	3.9649353883562	1133.17953067525	7.14230097449552e-14	5.20618704194039e-12	down
ENSG00000110619.17	ENSG00000110619	833	CARS1	cysteinyl-tRNA synthetase 1 [Source:HGNC Symbol;Acc:HGNC:1493]	2.39824244437795	6.70140589328955	1132.28077958278	7.17826604062287e-14	5.20618704194039e-12	up
ENSG00000135297.15	ENSG00000135297	25821	MTO1	mitochondrial tRNA translation optimization 1 [Source:HGNC Symbol;Acc:HGNC:19261]	2.47899228798308	6.25936622436736	1131.58702393101	7.20617111599177e-14	5.20618704194039e-12	up
ENSG00000068078.18	ENSG00000068078	2261	FGFR3	fibroblast growth factor receptor 3 [Source:HGNC Symbol;Acc:HGNC:3690]	-4.59373713989456	5.44294990902047	1125.15474538408	7.47095970989051e-14	5.37049938745479e-12	down
ENSG00000171311.12	ENSG00000171311	51013	EXOSC1	exosome component 1 [Source:HGNC Symbol;Acc:HGNC:17286]	2.39233717486871	6.30176609269551	1123.52183404665	7.53995901677307e-14	5.39313386985803e-12	up
ENSG00000068912.14	ENSG00000068912	27248	ERLEC1	endoplasmic reticulum lectin 1 [Source:HGNC Symbol;Acc:HGNC:25222]	2.41590459534728	7.25560140797558	1121.01508392714	7.64732178208473e-14	5.40674895130381e-12	up
ENSG00000180398.12	ENSG00000180398	90411	MCFD2	multiple coagulation factor deficiency 2 [Source:HGNC Symbol;Acc:HGNC:18451]	2.2105932971014	7.75674737167368	1120.49576605743	7.6697843350131e-14	5.40674895130381e-12	up
ENSG00000109083.13	ENSG00000109083	90410	IFT20	intraflagellar transport 20 [Source:HGNC Symbol;Acc:HGNC:30989]	3.08706834672545	5.09480041501141	1120.44891432643	7.67181460712233e-14	5.40674895130381e-12	up
ENSG00000131650.14	ENSG00000131650	79412	KREMEN2	kringle containing transmembrane protein 2 [Source:HGNC Symbol;Acc:HGNC:18797]	-5.05173966145218	4.79057228749279	1117.80600036085	7.78735541327828e-14	5.46140530618058e-12	down
ENSG00000157020.18	ENSG00000157020	6396	SEC13	SEC13 homolog, nuclear pore and COPII coat complex component [Source:HGNC Symbol;Acc:HGNC:10697]	2.17788681627549	9.22642476212944	1113.54670701921	7.9778212257479e-14	5.56782212439697e-12	up
ENSG00000169047.5	ENSG00000169047	3667	IRS1	insulin receptor substrate 1 [Source:HGNC Symbol;Acc:HGNC:6125]	-3.11867218813373	6.61970679227723	1111.82649452748	8.0562684030137e-14	5.59540921884676e-12	down
ENSG00000003249.13	ENSG00000003249	79007	DBNDD1	dysbindin domain containing 1 [Source:HGNC Symbol;Acc:HGNC:28455]	-4.89913424255222	5.93967277724389	1105.49111449664	8.35297526265649e-14	5.77359256496213e-12	down
ENSG00000165516.11	ENSG00000165516	23588	KLHDC2	kelch domain containing 2 [Source:HGNC Symbol;Acc:HGNC:20231]	2.49376740519026	6.47340904875396	1104.02020027742	8.42365868420814e-14	5.79459047382108e-12	up
ENSG00000119408.16	ENSG00000119408	10783	NEK6	NIMA related kinase 6 [Source:HGNC Symbol;Acc:HGNC:7749]	-4.85883470486467	4.21772559246806	1102.38856025116	8.50287615173806e-14	5.82123097302562e-12	down
ENSG00000197299.12	ENSG00000197299	641	BLM	BLM RecQ like helicase [Source:HGNC Symbol;Acc:HGNC:1058]	-3.31190715294372	5.28388959800076	1099.85177617986	8.62775633027809e-14	5.87533267562665e-12	down
ENSG00000054654.16	ENSG00000054654	23224	SYNE2	spectrin repeat containing nuclear envelope protein 2 [Source:HGNC Symbol;Acc:HGNC:17084]	-3.94297393346206	6.45173803976116	1098.99681607084	8.67032098983227e-14	5.87533267562665e-12	down
ENSG00000164976.9	ENSG00000164976	57462	MYORG	myogenesis regulating glycosidase (putative) [Source:HGNC Symbol;Acc:HGNC:19918]	-5.40778931137044	4.50108303721502	1098.31381171324	8.70449926903023e-14	5.87533267562665e-12	down
ENSG00000172216.5	ENSG00000172216	1051	CEBPB	CCAAT enhancer binding protein beta [Source:HGNC Symbol;Acc:HGNC:1834]	2.82022685345725	6.52337190741181	1096.69374359077	8.78619412584676e-14	5.89372126253456e-12	up
ENSG00000078081.8	ENSG00000078081	27074	LAMP3	lysosomal associated membrane protein 3 [Source:HGNC Symbol;Acc:HGNC:14582]	7.25041848576172	4.23584640325928	1096.1515935662	8.81373076055457e-14	5.89372126253456e-12	up
ENSG00000136944.17	ENSG00000136944	4010	LMX1B	LIM homeobox transcription factor 1 beta [Source:HGNC Symbol;Acc:HGNC:6654]	-3.61221873897879	4.68740439000262	1095.31151983386	8.85659676245894e-14	5.89496720619778e-12	down
ENSG00000111912.20	ENSG00000111912	135112	NCOA7	nuclear receptor coactivator 7 [Source:HGNC Symbol;Acc:HGNC:21081]	2.86353476464751	5.31369964095806	1094.08007017541	8.91986976127208e-14	5.90972200727229e-12	up
ENSG00000168779.19	ENSG00000168779	6474	SHOX2	short stature homeobox 2 [Source:HGNC Symbol;Acc:HGNC:10854]	3.69562849783114	5.04112380860443	1091.31083025222	9.06407476147436e-14	5.96986699521352e-12	up
ENSG00000128973.13	ENSG00000128973	54982	CLN6	CLN6 transmembrane ER protein [Source:HGNC Symbol;Acc:HGNC:2077]	-3.38806630266309	5.96069979304101	1090.74827926382	9.09369737742062e-14	5.96986699521352e-12	down
ENSG00000128965.13	ENSG00000128965	79094	CHAC1	ChaC glutathione specific gamma-glutamylcyclotransferase 1 [Source:HGNC Symbol;Acc:HGNC:28680]	6.50680838714259	5.85561565147839	1084.57024763321	9.42649363052967e-14	6.13841359965138e-12	up
ENSG00000163156.11	ENSG00000163156	79005	SCNM1	sodium channel modifier 1 [Source:HGNC Symbol;Acc:HGNC:23136]	2.34971639705386	7.10232169369797	1084.4005640114	9.43583087934169e-14	6.13841359965138e-12	up
ENSG00000136986.10	ENSG00000136986	79139	DERL1	derlin 1 [Source:HGNC Symbol;Acc:HGNC:28454]	2.20648143881803	8.38288267446075	1080.52040304008	9.65229278778143e-14	6.23457071956092e-12	up
ENSG00000120053.12	ENSG00000120053	2805	GOT1	glutamic-oxaloacetic transaminase 1 [Source:HGNC Symbol;Acc:HGNC:4432]	2.46789993830086	8.0951603359694	1077.69200019172	9.81370187677866e-14	6.23457071956092e-12	up
ENSG00000081307.12	ENSG00000081307	79876	UBA5	ubiquitin like modifier activating enzyme 5 [Source:HGNC Symbol;Acc:HGNC:23230]	2.25765438721427	7.1071169097471	1077.6061959732	9.81864704572221e-14	6.23457071956092e-12	up
ENSG00000068971.14	ENSG00000068971	5526	PPP2R5B	protein phosphatase 2 regulatory subunit B'beta [Source:HGNC Symbol;Acc:HGNC:9310]	4.01390776456877	5.68697996840196	1077.45917305415	9.82712714242784e-14	6.23457071956092e-12	up
ENSG00000168758.11	ENSG00000168758	54910	SEMA4C	semaphorin 4C [Source:HGNC Symbol;Acc:HGNC:10731]	-3.07560597624187	7.14303232426971	1077.45775047261	9.82720923649743e-14	6.23457071956092e-12	down
ENSG00000130477.15	ENSG00000130477	23025	UNC13A	unc-13 homolog A [Source:HGNC Symbol;Acc:HGNC:23150]	5.02086730922464	4.60022548844467	1076.62455460994	9.87542768619856e-14	6.23457071956092e-12	up
ENSG00000171848.15	ENSG00000171848	6241	RRM2	ribonucleotide reductase regulatory subunit M2 [Source:HGNC Symbol;Acc:HGNC:10452]	-3.0346822388793	8.06601645924862	1076.4219221818	9.88719568797308e-14	6.23457071956092e-12	down
ENSG00000006194.10	ENSG00000006194	10127	ZNF263	zinc finger protein 263 [Source:HGNC Symbol;Acc:HGNC:13056]	2.32141629895392	6.32699953256387	1073.00694020496	1.00879830533714e-13	6.33340315975202e-12	up
ENSG00000141232.5	ENSG00000141232	10140	TOB1	transducer of ERBB2, 1 [Source:HGNC Symbol;Acc:HGNC:11979]	-2.68342720424499	7.26063368413164	1071.80282862749	1.01599014855374e-13	6.35082189815528e-12	down
ENSG00000138413.13	ENSG00000138413	3417	IDH1	isocitrate dehydrogenase (NADP(+)) 1 [Source:HGNC Symbol;Acc:HGNC:5382]	2.28099032651072	8.10919717560725	1070.41614987028	1.02434598568404e-13	6.37533430137636e-12	up
ENSG00000168701.19	ENSG00000168701	29100	TMEM208	transmembrane protein 208 [Source:HGNC Symbol;Acc:HGNC:25015]	2.63603879596728	6.5095107343416	1069.66217536759	1.0289226166127e-13	6.37621571510377e-12	up
ENSG00000128228.5	ENSG00000128228	23753	SDF2L1	stromal cell derived factor 2 like 1 [Source:HGNC Symbol;Acc:HGNC:10676]	2.46102297246659	7.53190231081992	1068.09946665678	1.03848376898462e-13	6.40784598570468e-12	up
ENSG00000138758.11	ENSG00000138758	55752	SEPTIN11	septin 11 [Source:HGNC Symbol;Acc:HGNC:25589]	-3.59063235202446	6.62167115103243	1066.71414446934	1.04704560294036e-13	6.43306608268099e-12	down
ENSG00000091490.11	ENSG00000091490	23231	SEL1L3	SEL1L family member 3 [Source:HGNC Symbol;Acc:HGNC:29108]	2.75012533197392	6.13868928967563	1065.33409257565	1.05565612574509e-13	6.4552834424219e-12	up
ENSG00000187741.15	ENSG00000187741	2175	FANCA	FA complementation group A [Source:HGNC Symbol;Acc:HGNC:3582]	-2.71762795648907	6.27580938926172	1064.69970214005	1.05964171413478e-13	6.4552834424219e-12	down
ENSG00000140525.17	ENSG00000140525	55215	FANCI	FA complementation group I [Source:HGNC Symbol;Acc:HGNC:25568]	-2.47345048807385	7.26972283987603	1060.73314478303	1.08495999438724e-13	6.58163284358876e-12	down
ENSG00000112715.21	ENSG00000112715	7422	VEGFA	vascular endothelial growth factor A [Source:HGNC Symbol;Acc:HGNC:12680]	2.55772644507023	7.05533349194632	1057.60992373956	1.10538828815612e-13	6.67738126841201e-12	up
ENSG00000176018.13	ENSG00000176018	116068	LYSMD3	LysM domain containing 3 [Source:HGNC Symbol;Acc:HGNC:26969]	2.60070822763023	6.40203213695002	1055.83935950617	1.11716657081189e-13	6.72029447220191e-12	up
ENSG00000169710.9	ENSG00000169710	2194	FASN	fatty acid synthase [Source:HGNC Symbol;Acc:HGNC:3594]	-2.50857595584221	10.6413724988837	1054.40778616866	1.12679597752214e-13	6.74997740368158e-12	down
ENSG00000105550.9	ENSG00000105550	26291	FGF21	fibroblast growth factor 21 [Source:HGNC Symbol;Acc:HGNC:3678]	11.8427620614532	4.02533714644049	1052.89823570331	1.13705401436587e-13	6.78316413466312e-12	up
ENSG00000163818.17	ENSG00000163818	54585	LZTFL1	leucine zipper transcription factor like 1 [Source:HGNC Symbol;Acc:HGNC:6741]	3.36388765192416	5.07343515818666	1052.05979292282	1.14279821837969e-13	6.78926032464664e-12	up
ENSG00000059769.20	ENSG00000059769	548645	DNAJC25	DnaJ heat shock protein family (Hsp40) member C25 [Source:HGNC Symbol;Acc:HGNC:34187]	3.10138848863688	4.78560026249507	1051.2460620127	1.14840522975951e-13	6.79449464537137e-12	up
ENSG00000067225.18	ENSG00000067225	5315	PKM	pyruvate kinase M1/2 [Source:HGNC Symbol;Acc:HGNC:9021]	-1.96685256463249	10.6804554632995	1049.30485982929	1.16191002000328e-13	6.816959028472e-12	down
ENSG00000120519.14	ENSG00000120519	84068	SLC10A7	solute carrier family 10 member 7 [Source:HGNC Symbol;Acc:HGNC:23088]	3.40623284440358	4.51961046258599	1049.131300446	1.16312637687463e-13	6.816959028472e-12	up
ENSG00000080823.23	ENSG00000080823	5891	MOK	MOK protein kinase [Source:HGNC Symbol;Acc:HGNC:9833]	3.21039468327744	5.13763958955716	1048.66141445399	1.16642687695911e-13	6.816959028472e-12	up
ENSG00000130881.14	ENSG00000130881	4037	LRP3	LDL receptor related protein 3 [Source:HGNC Symbol;Acc:HGNC:6695]	-2.8752051939418	5.58198063530432	1047.24821555524	1.17641870416944e-13	6.81782342449024e-12	down
ENSG00000166689.16	ENSG00000166689	144100	PLEKHA7	pleckstrin homology domain containing A7 [Source:HGNC Symbol;Acc:HGNC:27049]	-3.23312683471323	5.08800453216786	1046.67767398457	1.18048065875871e-13	6.81782342449024e-12	down
ENSG00000120889.13	ENSG00000120889	8795	TNFRSF10B	TNF receptor superfamily member 10b [Source:HGNC Symbol;Acc:HGNC:11905]	2.4702246942775	6.43797521416992	1046.63273309959	1.18080130256526e-13	6.81782342449024e-12	up
ENSG00000090615.15	ENSG00000090615	2802	GOLGA3	golgin A3 [Source:HGNC Symbol;Acc:HGNC:4426]	2.13776462000565	8.26598221323268	1044.62407655238	1.19523602995085e-13	6.84434932626611e-12	up
ENSG00000129071.9	ENSG00000129071	8930	MBD4	methyl-CpG binding domain 4, DNA glycosylase [Source:HGNC Symbol;Acc:HGNC:6919]	2.40120511995832	6.9651158877247	1044.57795517693	1.19556985854682e-13	6.84434932626611e-12	up
ENSG00000101665.9	ENSG00000101665	4092	SMAD7	SMAD family member 7 [Source:HGNC Symbol;Acc:HGNC:6773]	-4.34425694423178	4.31800756059552	1044.01169392037	1.19967728331297e-13	6.84434932626611e-12	down
ENSG00000106636.8	ENSG00000106636	10652	YKT6	YKT6 v-SNARE homolog [Source:HGNC Symbol;Acc:HGNC:16959]	2.0742310011575	8.10435026949254	1041.24581027667	1.21997585764648e-13	6.90939121249166e-12	up
ENSG00000125637.15	ENSG00000125637	23550	PSD4	pleckstrin and Sec7 domain containing 4 [Source:HGNC Symbol;Acc:HGNC:19096]	-3.29127625047449	5.93877745080741	1041.14953264286	1.2206895513479e-13	6.90939121249166e-12	down
ENSG00000186866.16	ENSG00000186866	23275	POFUT2	protein O-fucosyltransferase 2 [Source:HGNC Symbol;Acc:HGNC:14683]	2.57337066842743	6.30679953145415	1039.75767118788	1.23106137220898e-13	6.91900845116384e-12	up
ENSG00000127564.17	ENSG00000127564	9088	PKMYT1	protein kinase, membrane associated tyrosine/threonine 1 [Source:HGNC Symbol;Acc:HGNC:29650]	-3.30955741805747	7.07881423123968	1039.63054607445	1.23201374660774e-13	6.91900845116384e-12	down
ENSG00000074211.14	ENSG00000074211	5522	PPP2R2C	protein phosphatase 2 regulatory subunit Bgamma [Source:HGNC Symbol;Acc:HGNC:9306]	-3.62118403991253	6.83428322256145	1032.62303105707	1.28585396649382e-13	7.19327722812513e-12	down
ENSG00000186635.14	ENSG00000186635	116985	ARAP1	ArfGAP with RhoGAP domain, ankyrin repeat and PH domain 1 [Source:HGNC Symbol;Acc:HGNC:16925]	-3.05320937640907	5.66944374449166	1028.73132395554	1.31692791212911e-13	7.33855526848069e-12	down
ENSG00000134508.12	ENSG00000134508	91768	CABLES1	Cdk5 and Abl enzyme substrate 1 [Source:HGNC Symbol;Acc:HGNC:25097]	-4.69734363110732	4.44898643108671	1026.85744584242	1.33219937301158e-13	7.36899573271064e-12	down
ENSG00000140848.17	ENSG00000140848	221184	CPNE2	copine 2 [Source:HGNC Symbol;Acc:HGNC:2315]	-4.86592454850911	3.96768149952347	1026.66647348564	1.33376719856595e-13	7.36899573271064e-12	down
ENSG00000152409.9	ENSG00000152409	133746	JMY	junction mediating and regulatory protein, p53 cofactor [Source:HGNC Symbol;Acc:HGNC:28916]	3.0307339700723	6.42693465822851	1026.18041978728	1.33776718803469e-13	7.36899573271064e-12	up
ENSG00000160767.21	ENSG00000160767	10712	FAM189B	family with sequence similarity 189 member B [Source:HGNC Symbol;Acc:HGNC:1233]	-3.88295496250576	6.01427157094641	1025.51455221738	1.34326949908868e-13	7.37106320167863e-12	down
ENSG00000161217.12	ENSG00000161217	5130	PCYT1A	phosphate cytidylyltransferase 1, choline, alpha [Source:HGNC Symbol;Acc:HGNC:8754]	2.09376523274327	8.39742271120712	1023.67539962028	1.35860358015802e-13	7.42686071176117e-12	up
ENSG00000112473.18	ENSG00000112473	7922	SLC39A7	solute carrier family 39 member 7 [Source:HGNC Symbol;Acc:HGNC:4927]	2.22574438430181	9.36718084707783	1022.54538526804	1.36812553926834e-13	7.45058366593216e-12	up
ENSG00000108433.16	ENSG00000108433	9570	GOSR2	golgi SNAP receptor complex member 2 [Source:HGNC Symbol;Acc:HGNC:4431]	2.32779571743741	6.93038517062775	1021.67413175937	1.37551978074648e-13	7.45574431332177e-12	up
ENSG00000108773.11	ENSG00000108773	2648	KAT2A	lysine acetyltransferase 2A [Source:HGNC Symbol;Acc:HGNC:4201]	-3.31489615803589	6.37238971925104	1021.17579876538	1.37976985408159e-13	7.45574431332177e-12	down
ENSG00000125740.14	ENSG00000125740	2354	FOSB	FosB proto-oncogene, AP-1 transcription factor subunit [Source:HGNC Symbol;Acc:HGNC:3797]	6.13122232147519	3.82545045284417	1020.60800819393	1.38463082121229e-13	7.45574431332177e-12	up
ENSG00000204580.13	ENSG00000204580	780	DDR1	discoidin domain receptor tyrosine kinase 1 [Source:HGNC Symbol;Acc:HGNC:2730]	-3.20840357791926	9.03297198152024	1018.65346249376	1.40151613994012e-13	7.51850654623848e-12	down
ENSG00000189057.11	ENSG00000189057	374393	FAM111B	family with sequence similarity 111 member B [Source:HGNC Symbol;Acc:HGNC:24200]	-4.98691505438645	5.37273150071653	1016.8192362463	1.41757892834455e-13	7.55569141038627e-12	down
ENSG00000150687.12	ENSG00000150687	11098	PRSS23	serine protease 23 [Source:HGNC Symbol;Acc:HGNC:14370]	-5.39814618270186	6.96421364709168	1016.66281966595	1.41895853154642e-13	7.55569141038627e-12	down
ENSG00000160949.17	ENSG00000160949	4796	TONSL	tonsoku like, DNA repair protein [Source:HGNC Symbol;Acc:HGNC:7801]	-3.13249815433355	7.11147150411919	1015.25067200186	1.43148428568549e-13	7.58112054804124e-12	down
ENSG00000151835.16	ENSG00000151835	26278	SACS	sacsin molecular chaperone [Source:HGNC Symbol;Acc:HGNC:10519]	-3.27748278001358	4.80552554245529	1014.93740087203	1.43428030122224e-13	7.58112054804124e-12	down
ENSG00000178531.6	ENSG00000178531	404217	CTXN1	cortexin 1 [Source:HGNC Symbol;Acc:HGNC:31108]	-5.22644731092017	5.07079538904942	1014.06665994209	1.44208509119213e-13	7.59445324398141e-12	down
ENSG00000119048.7	ENSG00000119048	7320	UBE2B	ubiquitin conjugating enzyme E2 B [Source:HGNC Symbol;Acc:HGNC:12473]	2.37214978323489	6.53060243562238	1002.44067553732	1.55114454163878e-13	8.13897995443091e-12	up
ENSG00000137501.17	ENSG00000137501	54843	SYTL2	synaptotagmin like 2 [Source:HGNC Symbol;Acc:HGNC:15585]	-4.96463657671832	7.52262453644894	994.669196756036	1.62936948382879e-13	8.51834366145689e-12	down
ENSG00000104231.11	ENSG00000104231	79752	ZFAND1	zinc finger AN1-type containing 1 [Source:HGNC Symbol;Acc:HGNC:25858]	2.58663768889772	6.58585871309146	993.150823995035	1.64518041402362e-13	8.56984014942664e-12	up
ENSG00000128595.17	ENSG00000128595	813	CALU	calumenin [Source:HGNC Symbol;Acc:HGNC:1458]	2.10667474187006	9.10900062541666	992.246210726561	1.65468453729492e-13	8.58823089988774e-12	up
ENSG00000131759.18	ENSG00000131759	5914	RARA	retinoic acid receptor alpha [Source:HGNC Symbol;Acc:HGNC:9864]	-4.74900699932679	5.83968921112593	991.666510529786	1.66080840980425e-13	8.58900809631502e-12	down
ENSG00000090924.15	ENSG00000090924	64857	PLEKHG2	pleckstrin homology and RhoGEF domain containing G2 [Source:HGNC Symbol;Acc:HGNC:29515]	-4.20704146548609	4.17111663226031	989.082170481317	1.68842983707005e-13	8.69026781192283e-12	down
ENSG00000171587.15	ENSG00000171587	1826	DSCAM	DS cell adhesion molecule [Source:HGNC Symbol;Acc:HGNC:3039]	-3.48553464286656	5.66962970308707	988.208905800097	1.69788309811207e-13	8.69026781192283e-12	down
ENSG00000107331.17	ENSG00000107331	20	ABCA2	ATP binding cassette subfamily A member 2 [Source:HGNC Symbol;Acc:HGNC:32]	-4.00556392606911	7.78031998337066	987.623700964138	1.70425230584442e-13	8.69026781192283e-12	down
ENSG00000168209.5	ENSG00000168209	54541	DDIT4	DNA damage inducible transcript 4 [Source:HGNC Symbol;Acc:HGNC:24944]	3.47760883505819	6.36463583312659	987.594881230761	1.70456668495669e-13	8.69026781192283e-12	up
ENSG00000183248.12	ENSG00000183248	80164	PRR36	proline rich 36 [Source:HGNC Symbol;Acc:HGNC:26172]	-3.73564032154512	4.63053686630534	986.509673603221	1.71645358626031e-13	8.71994813062349e-12	down
ENSG00000147535.17	ENSG00000147535	84513	PLPP5	phospholipid phosphatase 5 [Source:HGNC Symbol;Acc:HGNC:25026]	2.60304234784608	5.98999045264818	983.826744284239	1.746254971426e-13	8.84010835358861e-12	up
ENSG00000157303.11	ENSG00000157303	203328	SUSD3	sushi domain containing 3 [Source:HGNC Symbol;Acc:HGNC:28391]	-6.88250255396936	4.31212865828019	981.11738917735	1.77695875341582e-13	8.96397754310853e-12	down
ENSG00000173465.7	ENSG00000173465	10534	ZNRD2	zinc ribbon domain containing 2 [Source:HGNC Symbol;Acc:HGNC:11328]	2.50716060171091	6.39697224313339	980.537808498087	1.78360764096532e-13	8.96605841054492e-12	up
ENSG00000121057.13	ENSG00000121057	8165	AKAP1	A-kinase anchoring protein 1 [Source:HGNC Symbol;Acc:HGNC:367]	-3.23776434380797	6.98593815031929	978.924176260009	1.80227112976552e-13	8.99318998301944e-12	down
ENSG00000175582.19	ENSG00000175582	5870	RAB6A	RAB6A, member RAS oncogene family [Source:HGNC Symbol;Acc:HGNC:9786]	2.03193762739201	8.17805973897112	977.89998287224	1.81423423812552e-13	8.99318998301944e-12	up
ENSG00000148572.16	ENSG00000148572	29982	NRBF2	nuclear receptor binding factor 2 [Source:HGNC Symbol;Acc:HGNC:19692]	2.51063994074279	5.61197471214028	977.418334925062	1.81989186333995e-13	8.99318998301944e-12	up
ENSG00000146409.12	ENSG00000146409	116843	SLC18B1	solute carrier family 18 member B1 [Source:HGNC Symbol;Acc:HGNC:21573]	3.95744861398475	4.81501479708894	977.329366358685	1.82093915379466e-13	8.99318998301944e-12	up
ENSG00000074695.6	ENSG00000074695	3998	LMAN1	lectin, mannose binding 1 [Source:HGNC Symbol;Acc:HGNC:6631]	1.94553964280908	8.75069029509828	977.243602014386	1.82194938561012e-13	8.99318998301944e-12	up
ENSG00000128607.14	ENSG00000128607	23008	KLHDC10	kelch domain containing 10 [Source:HGNC Symbol;Acc:HGNC:22194]	2.26528494316049	7.41499627610034	976.854869204775	1.82653646452089e-13	8.99318998301944e-12	up
ENSG00000134262.13	ENSG00000134262	10717	AP4B1	adaptor related protein complex 4 subunit beta 1 [Source:HGNC Symbol;Acc:HGNC:572]	2.74225859024455	7.46096037374154	976.026462946046	1.83635635103614e-13	9.01068097571555e-12	up
ENSG00000177084.16	ENSG00000177084	5426	POLE	DNA polymerase epsilon, catalytic subunit [Source:HGNC Symbol;Acc:HGNC:9177]	-3.28776493278518	7.3255950531015	973.489071632658	1.86681649111299e-13	9.12898663018077e-12	down
ENSG00000185551.15	ENSG00000185551	7026	NR2F2	nuclear receptor subfamily 2 group F member 2 [Source:HGNC Symbol;Acc:HGNC:7976]	-4.10988682445891	6.11823867087702	968.062912281985	1.93393686632984e-13	9.42515604312682e-12	down
ENSG00000137414.6	ENSG00000137414	51439	FAM8A1	family with sequence similarity 8 member A1 [Source:HGNC Symbol;Acc:HGNC:16372]	3.05779426335983	6.4969331003222	966.594240288894	1.95258110647535e-13	9.48387113776898e-12	up
ENSG00000173621.9	ENSG00000173621	78999	LRFN4	leucine rich repeat and fibronectin type III domain containing 4 [Source:HGNC Symbol;Acc:HGNC:28456]	-5.74632175579797	4.74663185017493	965.016814441785	1.9728378511037e-13	9.52015790914678e-12	down
ENSG00000197620.11	ENSG00000197620	91966	CXorf40A	chromosome X open reading frame 40A [Source:HGNC Symbol;Acc:HGNC:28089]	2.43603598910111	5.49511081079961	964.981386918446	1.97329558108489e-13	9.52015790914678e-12	up
ENSG00000109062.12	ENSG00000109062	9368	SLC9A3R1	SLC9A3 regulator 1 [Source:HGNC Symbol;Acc:HGNC:11075]	-2.74360411317739	8.54699296158346	963.588990297025	1.99138323863185e-13	9.5752899069599e-12	down
ENSG00000088002.11	ENSG00000088002	6820	SULT2B1	sulfotransferase family 2B member 1 [Source:HGNC Symbol;Acc:HGNC:11459]	-5.81079658275321	5.18770242488704	962.220164123283	2.00935183645094e-13	9.62948378421837e-12	down
ENSG00000108852.14	ENSG00000108852	4355	MPP2	membrane palmitoylated protein 2 [Source:HGNC Symbol;Acc:HGNC:7220]	-4.99029429166163	3.95521120249999	961.217153423717	2.02263743141916e-13	9.66094961844294e-12	down
ENSG00000160447.7	ENSG00000160447	29941	PKN3	protein kinase N3 [Source:HGNC Symbol;Acc:HGNC:17999]	-5.28763540593693	4.42106913413537	960.233176370279	2.03576971024926e-13	9.69147719346148e-12	down
ENSG00000138674.17	ENSG00000138674	22872	SEC31A	SEC31 homolog A, COPII coat complex component [Source:HGNC Symbol;Acc:HGNC:17052]	2.04251443034641	8.69544949828912	957.919355170989	2.0670406479351e-13	9.80786910738051e-12	up
ENSG00000154310.17	ENSG00000154310	23043	TNIK	TRAF2 and NCK interacting kinase [Source:HGNC Symbol;Acc:HGNC:30765]	5.23084707188121	4.71277175501991	955.224608851246	2.10416231184018e-13	9.93545405867416e-12	up
ENSG00000120756.13	ENSG00000120756	5357	PLS1	plastin 1 [Source:HGNC Symbol;Acc:HGNC:9090]	-3.29885729431405	4.65185018074271	954.96702179628	2.10775091319164e-13	9.93545405867416e-12	down
ENSG00000073910.21	ENSG00000073910	10129	FRY	FRY microtubule binding protein [Source:HGNC Symbol;Acc:HGNC:20367]	5.00189332196698	3.06685016446049	954.243481532758	2.11786891049591e-13	9.95052330921560e-12	up
ENSG00000115461.5	ENSG00000115461	3488	IGFBP5	insulin like growth factor binding protein 5 [Source:HGNC Symbol;Acc:HGNC:5474]	-6.23650993426288	7.33931262183652	952.478623557713	2.14278517202836e-13	1.00347955759778e-11	down
ENSG00000131669.10	ENSG00000131669	4814	NINJ1	ninjurin 1 [Source:HGNC Symbol;Acc:HGNC:7824]	-2.75328601648108	6.51140533102136	949.481350334177	2.18588154969747e-13	1.0203382805195e-11	down
ENSG00000100196.11	ENSG00000100196	11015	KDELR3	KDEL endoplasmic reticulum protein retention receptor 3 [Source:HGNC Symbol;Acc:HGNC:6306]	3.57424233937741	5.59472154736323	947.405953633888	2.21631022844588e-13	1.02676006958109e-11	up
ENSG00000185043.11	ENSG00000185043	10519	CIB1	calcium and integrin binding 1 [Source:HGNC Symbol;Acc:HGNC:16920]	2.08264054090809	7.38322452458436	947.093331022163	2.22093610277476e-13	1.02676006958109e-11	up
ENSG00000196557.13	ENSG00000196557	8912	CACNA1H	calcium voltage-gated channel subunit alpha1 H [Source:HGNC Symbol;Acc:HGNC:1395]	-4.54667602631192	6.04063509751182	946.598584130118	2.22827970323543e-13	1.02676006958109e-11	down
ENSG00000185924.7	ENSG00000185924	146760	RTN4RL1	reticulon 4 receptor like 1 [Source:HGNC Symbol;Acc:HGNC:21329]	-4.20837668258491	4.56103084135948	946.200589932286	2.23420757232327e-13	1.02676006958109e-11	down
ENSG00000129315.11	ENSG00000129315	904	CCNT1	cyclin T1 [Source:HGNC Symbol;Acc:HGNC:1599]	2.18065453576027	7.08332802766343	946.124199598537	2.23534744229589e-13	1.02676006958109e-11	up
ENSG00000124145.6	ENSG00000124145	6385	SDC4	syndecan 4 [Source:HGNC Symbol;Acc:HGNC:10661]	-2.66457307250846	6.72502081489463	944.280617985292	2.26306174605953e-13	1.03617957716872e-11	down
ENSG00000003147.19	ENSG00000003147	3382	ICA1	islet cell autoantigen 1 [Source:HGNC Symbol;Acc:HGNC:5343]	2.31606004561343	6.31660919650481	942.571803204556	2.28910548253034e-13	1.04477681023297e-11	up
ENSG00000150403.18	ENSG00000150403	55002	TMCO3	transmembrane and coiled-coil domains 3 [Source:HGNC Symbol;Acc:HGNC:20329]	2.37089636553025	6.78429099049344	938.641837566023	2.35032746116873e-13	1.06932461738047e-11	up
ENSG00000184575.12	ENSG00000184575	11260	XPOT	exportin for tRNA [Source:HGNC Symbol;Acc:HGNC:12826]	2.22473803852775	9.9392308790457	936.922396100421	2.37770733515386e-13	1.07836903335984e-11	up
ENSG00000143878.9	ENSG00000143878	388	RHOB	ras homolog family member B [Source:HGNC Symbol;Acc:HGNC:668]	-2.95375591674904	6.5426365990403	935.339150802268	2.40324507960575e-13	1.08652372671358e-11	down
ENSG00000065328.16	ENSG00000065328	55388	MCM10	minichromosome maintenance 10 replication initiation factor [Source:HGNC Symbol;Acc:HGNC:18043]	-4.30725515914941	5.58072256787993	934.222189944283	2.42145252004831e-13	1.09132360127695e-11	down
ENSG00000164284.15	ENSG00000164284	134266	GRPEL2	GrpE like 2, mitochondrial [Source:HGNC Symbol;Acc:HGNC:21060]	2.38495123654447	6.27498253695693	933.177877944881	2.43862014238082e-13	1.09562630584403e-11	up
ENSG00000176531.10	ENSG00000176531	653583	PHLDB3	pleckstrin homology like domain family B member 3 [Source:HGNC Symbol;Acc:HGNC:30499]	3.14195793808743	5.0722549801352	931.160212399875	2.47218912984239e-13	1.10605232842199e-11	up
ENSG00000111711.10	ENSG00000111711	51026	GOLT1B	golgi transport 1B [Source:HGNC Symbol;Acc:HGNC:20175]	2.65071107262964	6.92629939511595	930.861005237312	2.47721256000473e-13	1.10605232842199e-11	up
ENSG00000010810.17	ENSG00000010810	2534	FYN	FYN proto-oncogene, Src family tyrosine kinase [Source:HGNC Symbol;Acc:HGNC:4037]	3.9477017431133	3.54958082674264	927.453337633901	2.53526507778301e-13	1.1188150417895e-11	up
ENSG00000127526.15	ENSG00000127526	79939	SLC35E1	solute carrier family 35 member E1 [Source:HGNC Symbol;Acc:HGNC:20803]	2.15519342942741	7.27774416733184	927.174855378778	2.54007839591679e-13	1.1188150417895e-11	up
ENSG00000075420.13	ENSG00000075420	64778	FNDC3B	fibronectin type III domain containing 3B [Source:HGNC Symbol;Acc:HGNC:24670]	2.6575144568373	7.00071466238965	927.172868092953	2.54011278233718e-13	1.1188150417895e-11	up
ENSG00000101104.12	ENSG00000101104	80336	PABPC1L	poly(A) binding protein cytoplasmic 1 like [Source:HGNC Symbol;Acc:HGNC:15797]	2.60381127060346	7.59116856207095	926.99528066701	2.54318778894762e-13	1.1188150417895e-11	up
ENSG00000091542.9	ENSG00000091542	54890	ALKBH5	alkB homolog 5, RNA demethylase [Source:HGNC Symbol;Acc:HGNC:25996]	2.1817610864026	7.63325367735667	926.907637675936	2.54470695322506e-13	1.1188150417895e-11	up
ENSG00000123374.11	ENSG00000123374	1017	CDK2	cyclin dependent kinase 2 [Source:HGNC Symbol;Acc:HGNC:1771]	-3.55284841538967	5.33783977913006	925.509079386725	2.56909147742299e-13	1.12609232228385e-11	down
ENSG00000125247.15	ENSG00000125247	84899	TMTC4	transmembrane O-mannosyltransferase targeting cadherins 4 [Source:HGNC Symbol;Acc:HGNC:25904]	-4.04469674397414	3.9342172144926	922.854089367754	2.61612972926201e-13	1.14322483640122e-11	down
ENSG00000130294.16	ENSG00000130294	547	KIF1A	kinesin family member 1A [Source:HGNC Symbol;Acc:HGNC:888]	-2.83385490472783	5.08782487962731	921.643375945634	2.63790996404437e-13	1.14446464589999e-11	down
ENSG00000036054.13	ENSG00000036054	55773	TBC1D23	TBC1 domain family member 23 [Source:HGNC Symbol;Acc:HGNC:25622]	2.36858944380062	5.99595071275721	921.144540683168	2.64694474511362e-13	1.14446464589999e-11	up
ENSG00000120805.14	ENSG00000120805	400	ARL1	ADP ribosylation factor like GTPase 1 [Source:HGNC Symbol;Acc:HGNC:692]	2.27266369646747	7.64831882894632	920.963958772162	2.65022421743235e-13	1.14446464589999e-11	up
ENSG00000281398.4	ENSG00000281398	NA	SNHG4	small nucleolar RNA host gene 4 [Source:HGNC Symbol;Acc:HGNC:32964]	-3.56391435543615	5.13001249715208	920.931816963152	2.65080842376501e-13	1.14446464589999e-11	down
ENSG00000196505.11	ENSG00000196505	54834	GDAP2	ganglioside induced differentiation associated protein 2 [Source:HGNC Symbol;Acc:HGNC:18010]	2.64599630444048	5.75260426951115	918.730697488863	2.69117235928615e-13	1.15841272483404e-11	up
ENSG00000139998.15	ENSG00000139998	376267	RAB15	RAB15, member RAS oncogene family [Source:HGNC Symbol;Acc:HGNC:20150]	-3.83744334369686	5.65943574189218	917.117839285602	2.72120025762509e-13	1.16512583391031e-11	down
ENSG00000188215.10	ENSG00000188215	123879	DCUN1D3	defective in cullin neddylation 1 domain containing 3 [Source:HGNC Symbol;Acc:HGNC:28734]	2.67147577847991	4.84144854968723	916.957664560382	2.72420345375732e-13	1.16512583391031e-11	up
ENSG00000137573.14	ENSG00000137573	23213	SULF1	sulfatase 1 [Source:HGNC Symbol;Acc:HGNC:20391]	5.03042236167774	4.22262920833106	916.503607414773	2.73273765163597e-13	1.16512583391031e-11	up
ENSG00000079462.7	ENSG00000079462	5050	PAFAH1B3	platelet activating factor acetylhydrolase 1b catalytic subunit 3 [Source:HGNC Symbol;Acc:HGNC:8576]	-3.9052693441888	4.80887279188865	916.161701028944	2.73918433513031e-13	1.16512583391031e-11	down
ENSG00000185630.18	ENSG00000185630	5087	PBX1	PBX homeobox 1 [Source:HGNC Symbol;Acc:HGNC:8632]	-4.58012256106027	6.43269837815967	915.322952300284	2.75507366060074e-13	1.16842755216687e-11	down
ENSG00000115806.13	ENSG00000115806	26003	GORASP2	golgi reassembly stacking protein 2 [Source:HGNC Symbol;Acc:HGNC:17500]	2.16476544115174	8.42898870088376	914.366914295492	2.77331506376618e-13	1.17014338307631e-11	up
ENSG00000175274.18	ENSG00000175274	9537	TP53I11	tumor protein p53 inducible protein 11 [Source:HGNC Symbol;Acc:HGNC:16842]	-2.38652769794337	6.71198865023516	913.83252903848	2.78357207838012e-13	1.17014338307631e-11	down
ENSG00000173875.13	ENSG00000173875	163049	ZNF791	zinc finger protein 791 [Source:HGNC Symbol;Acc:HGNC:26895]	2.37188961061416	6.23883993962049	913.795694188028	2.78428070266839e-13	1.17014338307631e-11	up
ENSG00000132470.14	ENSG00000132470	3691	ITGB4	integrin subunit beta 4 [Source:HGNC Symbol;Acc:HGNC:6158]	-4.37123684862725	5.34930196063114	913.411954623976	2.79167545659856e-13	1.17014338307631e-11	down
ENSG00000074935.14	ENSG00000074935	51175	TUBE1	tubulin epsilon 1 [Source:HGNC Symbol;Acc:HGNC:20775]	2.87408999982121	4.85612227251445	912.576460835771	2.80785431247432e-13	1.17193402912317e-11	up
ENSG00000181444.13	ENSG00000181444	168544	ZNF467	zinc finger protein 467 [Source:HGNC Symbol;Acc:HGNC:23154]	-3.7027819569143	5.24232431716414	912.350403536825	2.8122504002747e-13	1.17193402912317e-11	down
ENSG00000060762.19	ENSG00000060762	51660	MPC1	mitochondrial pyruvate carrier 1 [Source:HGNC Symbol;Acc:HGNC:21606]	2.94411961904041	5.75005122975813	911.414979312732	2.83052620139397e-13	1.17614090166015e-11	up
ENSG00000070444.15	ENSG00000070444	4335	MNT	MAX network transcriptional repressor [Source:HGNC Symbol;Acc:HGNC:7188]	2.25207972753786	6.40873947781483	910.236546486597	2.85374559725756e-13	1.18237177094443e-11	up
ENSG00000185989.11	ENSG00000185989	22821	RASA3	RAS p21 protein activator 3 [Source:HGNC Symbol;Acc:HGNC:20331]	-5.22453731824524	3.9503095205736	908.979028211704	2.87876654950335e-13	1.18931111155775e-11	down
ENSG00000165238.16	ENSG00000165238	65268	WNK2	WNK lysine deficient protein kinase 2 [Source:HGNC Symbol;Acc:HGNC:14542]	-5.61384174938239	4.55364807175846	907.970752677435	2.89901164543206e-13	1.19424327869274e-11	down
ENSG00000100304.13	ENSG00000100304	23170	TTLL12	tubulin tyrosine ligase like 12 [Source:HGNC Symbol;Acc:HGNC:28974]	-3.07403850295829	6.67196332640368	907.247370105645	2.9136378453323e-13	1.19683918006693e-11	down
ENSG00000254726.3	ENSG00000254726	92312	MEX3A	mex-3 RNA binding family member A [Source:HGNC Symbol;Acc:HGNC:33482]	-3.80778616427756	4.42897528174114	906.484344665388	2.92915814593741e-13	1.19978651464793e-11	down
ENSG00000249242.8	ENSG00000249242	441027	TMEM150C	transmembrane protein 150C [Source:HGNC Symbol;Acc:HGNC:37263]	-4.56291026582757	4.403411705198	905.556206759783	2.94816594961429e-13	1.20206831343224e-11	down
ENSG00000171208.9	ENSG00000171208	81831	NETO2	neuropilin and tolloid like 2 [Source:HGNC Symbol;Acc:HGNC:14644]	-2.65184261759838	5.84263652986348	905.396499890008	2.95145103040677e-13	1.20206831343224e-11	down
ENSG00000178921.14	ENSG00000178921	5198	PFAS	phosphoribosylformylglycinamidine synthase [Source:HGNC Symbol;Acc:HGNC:8863]	-2.47916469630597	6.28679565224619	904.923541587376	2.96120437349185e-13	1.20263376490656e-11	down
ENSG00000169783.12	ENSG00000169783	84894	LINGO1	leucine rich repeat and Ig domain containing 1 [Source:HGNC Symbol;Acc:HGNC:21205]	-4.93228411257318	4.49044301885776	903.172096327217	2.99764865945704e-13	1.21080964751507e-11	down
ENSG00000136720.7	ENSG00000136720	9394	HS6ST1	heparan sulfate 6-O-sulfotransferase 1 [Source:HGNC Symbol;Acc:HGNC:5201]	-2.50305303952282	5.88000002280837	903.146778015465	2.99817927603369e-13	1.21080964751507e-11	down
ENSG00000125812.16	ENSG00000125812	64412	GZF1	GDNF inducible zinc finger protein 1 [Source:HGNC Symbol;Acc:HGNC:15808]	2.40302543976232	6.49839970053846	901.336649051649	3.03639863817758e-13	1.22280961403583e-11	up
ENSG00000109065.11	ENSG00000109065	26151	NAT9	N-acetyltransferase 9 (putative) [Source:HGNC Symbol;Acc:HGNC:23133]	2.41714330066074	6.45701182325975	900.17933005933	3.0611296979447e-13	1.22932574489807e-11	up
ENSG00000078177.14	ENSG00000078177	55728	N4BP2	NEDD4 binding protein 2 [Source:HGNC Symbol;Acc:HGNC:29851]	2.4888144825973	6.15079454307149	898.866535740812	3.08946560296192e-13	1.23724921932544e-11	up
ENSG00000134109.11	ENSG00000134109	9695	EDEM1	ER degradation enhancing alpha-mannosidase like protein 1 [Source:HGNC Symbol;Acc:HGNC:18967]	2.2605670738201	7.48783823452291	898.265017826007	3.10255026659924e-13	1.23839977333646e-11	up
ENSG00000179218.13	ENSG00000179218	811	CALR	calreticulin [Source:HGNC Symbol;Acc:HGNC:1455]	1.83292795095567	11.330940364149	897.943698285142	3.10956609984325e-13	1.23839977333646e-11	up
ENSG00000010278.14	ENSG00000010278	928	CD9	CD9 molecule [Source:HGNC Symbol;Acc:HGNC:1709]	-3.70979000621537	7.23631270488566	896.517718519782	3.14092376527565e-13	1.2474326235737e-11	down
ENSG00000167680.16	ENSG00000167680	10501	SEMA6B	semaphorin 6B [Source:HGNC Symbol;Acc:HGNC:10739]	-5.47088420117735	3.64589229391391	895.755950423535	3.15782501290544e-13	1.25069008844467e-11	down
ENSG00000197119.13	ENSG00000197119	123096	SLC25A29	solute carrier family 25 member 29 [Source:HGNC Symbol;Acc:HGNC:20116]	-2.43462833201595	5.60205417356762	894.091681617613	3.19511710624617e-13	1.26198347902476e-11	down
ENSG00000124243.17	ENSG00000124243	55653	BCAS4	breast carcinoma amplified sequence 4 [Source:HGNC Symbol;Acc:HGNC:14367]	-3.9523488636702	4.5661747732281	892.363262993667	3.23438680353402e-13	1.2729901704045e-11	down
[truncated: 6,689 more rows]

## Sheet: Table S3
Table S3. Gene ontology (GO) terms of associated biological processes (BP) based on differentially expressed genes in MCF-7 cells treated with 2b (3 µg/ml) for 6 h in comparison to untreated cells.
[truncated: 31 more rows]

[truncated: 5 more sheets: Table S4, Table S5, Table S6, Table S7, Table S8]
